# Supplementary material for: A Simple, Lightweight, and Low-Cost Customizable Multielectrode Array for Local Field Potential Recordings
Source: eNeuro. 2023 Aug 28;10(8):ENEURO.0212-23.2023. doi: 10.1523/ENEURO.0212-23.2023 (PMC10467017; doi:10.1523/ENEURO.0212-23.2023)
Supplement: Extended Data 1 — Sample wireframe IGES files for the Delrin templates (see DOI 10.17605/OSF.IO/ZXF5T). Download Extended Data 1, ZIP file. [file enu-eN-OTM-0212-23-s03.zip]

Archive with 5 entries (4 files):
- Template Wireframe/
- Template Wireframe/IGES 1.igs
- __MACOSX/Template Wireframe/._IGES 1.igs
- Template Wireframe/IGES 2.igs
- __MACOSX/Template Wireframe/._IGES 2.igs
