# Supplementary material for: A Simple, Lightweight, and Low-Cost Customizable Multielectrode Array for Local Field Potential Recordings
Source: eNeuro. 2023 Aug 28;10(8):ENEURO.0212-23.2023. doi: 10.1523/ENEURO.0212-23.2023 (PMC10467017; doi:10.1523/ENEURO.0212-23.2023)
Supplement: Extended Data 1 — Sample wireframe IGES files for the Delrin templates (see DOI 10.17605/OSF.IO/ZXF5T). Download Extended Data 1, ZIP file. [file enu-eN-OTM-0212-23-s03.zip › Template Wireframe/IGES 1.igs]

                                                                        S0000001
1H,,1H;,14HMASTERCAM 2018,14HKhokhar .emcam,14HMASTERCAM 2018,1H1,16,8, G0000001
24,8,56,,1.,1,4HINCH,1,0.01,13H230526.113031,0.00005,100.,,,8,0,;       G0000002
     406       1       1       1       1               0        00000300D0000001
     406       0       1       1      15                               0D0000002
     406       2       1       1       3               0        00000300D0000003
     406       0       1       1      15                               0D0000004
     314       3       1       1       3               0        00000000D0000005
     314       0       0       1       0                               0D0000006
     110       4       1       1       3               0        00000000D0000007
     110       0      -5       1       0                               0D0000008
     110       5       1       1       3               0        00000000D0000009
     110       0      -5       1       0                               0D0000010
     110       6       1       1       3               0        00000000D0000011
     110       0      -5       1       0                               0D0000012
     110       7       1       1       3               0        00000000D0000013
     110       0      -5       1       0                               0D0000014
     124       8       1       0       0               0        00000000D0000015
     124       0       0       1       0                               0D0000016
     100       9       1       1       3              15        00000000D0000017
     100       0      -5       2       0                               0D0000018
     100      11       1       1       3              15        00000000D0000019
     100       0      -5       2       0                               0D0000020
     100      13       1       1       3              15        00000000D0000021
     100       0      -5       2       0                               0D0000022
     100      15       1       1       3              15        00000000D0000023
     100       0      -5       2       0                               0D0000024
     100      17       1       1       3              15        00000000D0000025
     100       0      -5       2       0                               0D0000026
     100      19       1       1       3              15        00000000D0000027
     100       0      -5       2       0                               0D0000028
     100      21       1       1       3              15        00000000D0000029
     100       0      -5       2       0                               0D0000030
     100      23       1       1       3              15        00000000D0000031
     100       0      -5       2       0                               0D0000032
     110      25       1       1       3               0        00000000D0000033
     110       0      -5       1       0                               0D0000034
     110      26       1       1       3               0        00000000D0000035
     110       0      -5       1       0                               0D0000036
     110      27       1       1       3               0        00000000D0000037
     110       0      -5       1       0                               0D0000038
     110      28       1       1       3               0        00000000D0000039
     110       0      -5       1       0                               0D0000040
     100      29       1       1       3              15        00000000D0000041
     100       0      -5       2       0                               0D0000042
     100      31       1       1       3              15        00000000D0000043
     100       0      -5       1       0                               0D0000044
     100      32       1       1       3              15        00000000D0000045
     100       0      -5       2       0                               0D0000046
     100      34       1       1       3              15        00000000D0000047
     100       0      -5       2       0                               0D0000048
     100      36       1       1       3              15        00000000D0000049
     100       0      -5       2       0                               0D0000050
     100      38       1       1       3              15        00000000D0000051
     100       0      -5       1       0                               0D0000052
     100      39       1       1       3              15        00000000D0000053
     100       0      -5       2       0                               0D0000054
     100      41       1       1       3              15        00000000D0000055
     100       0      -5       2       0                               0D0000056
     110      43       1       1       3               0        00000000D0000057
     110       0      -5       1       0                               0D0000058
     110      44       1       1       3               0        00000000D0000059
     110       0      -5       1       0                               0D0000060
     110      45       1       1       3               0        00000000D0000061
     110       0      -5       1       0                               0D0000062
     110      46       1       1       3               0        00000000D0000063
     110       0      -5       1       0                               0D0000064
     110      47       1       1       3               0        00000000D0000065
     110       0      -5       1       0                               0D0000066
     100      48       1       1       3              15        00000000D0000067
     100       0      -5       2       0                               0D0000068
     100      50       1       1       3              15        00000000D0000069
     100       0      -5       2       0                               0D0000070
     100      52       1       1       3              15        00000000D0000071
     100       0      -5       2       0                               0D0000072
     100      54       1       1       3              15        00000000D0000073
     100       0      -5       2       0                               0D0000074
     110      56       1       1       1               0        00000000D0000075
     110       0      -5       1       0                               0D0000076
     110      57       1       1       1               0        00000000D0000077
     110       0      -5       1       0                               0D0000078
     110      58       1       1       1               0        00000000D0000079
     110       0      -5       1       0                               0D0000080
     110      59       1       1       1               0        00000000D0000081
     110       0      -5       1       0                               0D0000082
     110      60       1       1       1               0        00000000D0000083
     110       0      -5       1       0                               0D0000084
     110      61       1       1       1               0        00000000D0000085
     110       0      -5       1       0                               0D0000086
     110      62       1       1       1               0        00000000D0000087
     110       0      -5       1       0                               0D0000088
     110      63       1       1       1               0        00000000D0000089
     110       0      -5       1       0                               0D0000090
     110      64       1       1       1               0        00000000D0000091
     110       0      -5       1       0                               0D0000092
     110      65       1       1       1               0        00000000D0000093
     110       0      -5       1       0                               0D0000094
     100      66       1       1       1              15        00000000D0000095
     100       0       7       2       0                               0D0000096
     100      68       1       1       1              15        00000000D0000097
     100       0       7       2       0                               0D0000098
     100      70       1       1       1              15        00000000D0000099
     100       0       7       2       0                               0D0000100
     100      72       1       1       1              15        00000000D0000101
     100       0       7       2       0                               0D0000102
     100      74       1       1       1              15        00000000D0000103
     100       0       7       2       0                               0D0000104
     100      76       1       1       1              15        00000000D0000105
     100       0       7       2       0                               0D0000106
     110      78       1       1       1               0        00000000D0000107
     110       0       3       1       0                               0D0000108
     110      79       1       1       1               0        00000000D0000109
     110       0       7       1       0                               0D0000110
     100      80       1       1       1              15        00000000D0000111
     100       0       7       2       0                               0D0000112
     100      82       1       1       1              15        00000000D0000113
     100       0       7       2       0                               0D0000114
     100      84       1       1       1              15        00000000D0000115
     100       0       7       2       0                               0D0000116
     100      86       1       1       1              15        00000000D0000117
     100       0       7       2       0                               0D0000118
     100      88       1       1       1              15        00000000D0000119
     100       0       7       2       0                               0D0000120
     100      90       1       1       1              15        00000000D0000121
     100       0       3       2       0                               0D0000122
     110      92       1       1       1               0        00000000D0000123
     110       0       7       1       0                               0D0000124
     100      93       1       1       1              15        00000000D0000125
     100       0       3       2       0                               0D0000126
     100      95       1       1       1              15        00000000D0000127
     100       0       3       2       0                               0D0000128
     100      97       1       1       1              15        00000000D0000129
     100       0       3       2       0                               0D0000130
     100      99       1       1       1              15        00000000D0000131
     100       0       3       2       0                               0D0000132
     100     101       1       1       1              15        00000000D0000133
     100       0       3       2       0                               0D0000134
     100     103       1       1       1              15        00000000D0000135
     100       0       3       2       0                               0D0000136
     100     105       1       1       1              15        00000000D0000137
     100       0       3       2       0                               0D0000138
     100     107       1       1       1              15        00000000D0000139
     100       0       3       2       0                               0D0000140
     100     109       1       1       1              15        00000000D0000141
     100       0       3       2       0                               0D0000142
     100     111       1       1       1              15        00000000D0000143
     100       0       3       2       0                               0D0000144
     100     113       1       1       1              15        00000000D0000145
     100       0       3       2       0                               0D0000146
     100     115       1       1       1              15        00000000D0000147
     100       0       3       2       0                               0D0000148
     100     117       1       1       1              15        00000000D0000149
     100       0       3       2       0                               0D0000150
     110     119       1       1       1               0        00000000D0000151
     110       0       3       1       0                               0D0000152
     100     120       1       1       1              15        00000000D0000153
     100       0       3       2       0                               0D0000154
     110     122       1       1       1               0        00000000D0000155
     110       0       3       1       0                               0D0000156
     100     123       1       1       1              15        00000000D0000157
     100       0       3       2       0                               0D0000158
     100     125       1       1       1              15        00000000D0000159
     100       0       3       2       0                               0D0000160
     100     127       1       1       1              15        00000000D0000161
     100       0       3       2       0                               0D0000162
     100     129       1       1       1              15        00000000D0000163
     100       0       3       2       0                               0D0000164
     110     131       1       1       1               0        00000000D0000165
     110       0       3       1       0                               0D0000166
     110     132       1       1       1               0        00000000D0000167
     110       0       3       1       0                               0D0000168
     110     133       1       1       1               0        00000000D0000169
     110       0       3       1       0                               0D0000170
     100     134       1       1       1              15        00000000D0000171
     100       0       3       2       0                               0D0000172
     110     136       1       1       1               0        00000000D0000173
     110       0       3       1       0                               0D0000174
     100     137       1       1       1              15        00000000D0000175
     100       0       3       2       0                               0D0000176
     100     139       1       1       1              15        00000000D0000177
     100       0       7       2       0                               0D0000178
     100     141       1       1       1              15        00000000D0000179
     100       0       7       2       0                               0D0000180
     100     143       1       1       1              15        00000000D0000181
     100       0       7       2       0                               0D0000182
     100     145       1       1       1              15        00000000D0000183
     100       0       7       2       0                               0D0000184
     100     147       1       1       1              15        00000000D0000185
     100       0       7       2       0                               0D0000186
     100     149       1       1       1              15        00000000D0000187
     100       0       7       2       0                               0D0000188
     100     151       1       1       1              15        00000000D0000189
     100       0       7       2       0                               0D0000190
     100     153       1       1       1              15        00000000D0000191
     100       0       7       2       0                               0D0000192
     100     155       1       1       1              15        00000000D0000193
     100       0       7       2       0                               0D0000194
     100     157       1       1       1              15        00000000D0000195
     100       0       7       2       0                               0D0000196
     110     159       1       1       1               0        00000000D0000197
     110       0       7       1       0                               0D0000198
     110     160       1       1       1               0        00000000D0000199
     110       0       7       1       0                               0D0000200
     100     161       1       1       1              15        00000000D0000201
     100       0       7       2       0                               0D0000202
     100     163       1       1       1              15        00000000D0000203
     100       0       7       2       0                               0D0000204
     110     165       1       1       1               0        00000000D0000205
     110       0       7       1       0                               0D0000206
     110     166       1       1       1               0        00000000D0000207
     110       0       7       1       0                               0D0000208
     100     167       1       1       1              15        00000000D0000209
     100       0       7       2       0                               0D0000210
     100     169       1       1       1              15        00000000D0000211
     100       0       7       2       0                               0D0000212
     110     171       1       1       1               0        00000000D0000213
     110       0       7       1       0                               0D0000214
     110     172       1       1       1               0        00000000D0000215
     110       0       7       1       0                               0D0000216
     110     173       1       1       1               0        00000000D0000217
     110       0       7       1       0                               0D0000218
     100     174       1       1       1              15        00000000D0000219
     100       0       7       2       0                               0D0000220
     110     176       1       1       1               0        00000000D0000221
     110       0       7       1       0                               0D0000222
     110     177       1       1       1               0        00000000D0000223
     110       0       3       1       0                               0D0000224
     100     178       1       1       1              15        00000000D0000225
     100       0       3       2       0                               0D0000226
     100     180       1       1       1              15        00000000D0000227
     100       0       3       2       0                               0D0000228
     110     182       1       1       1               0        00000000D0000229
     110       0       3       1       0                               0D0000230
     100     183       1       1       1              15        00000000D0000231
     100       0       3       2       0                               0D0000232
     100     185       1       1       1              15        00000000D0000233
     100       0       3       2       0                               0D0000234
     110     187       1       1       1               0        00000000D0000235
     110       0       3       1       0                               0D0000236
     110     188       1       1       1               0        00000000D0000237
     110       0       7       1       0                               0D0000238
     100     189       1       1       1              15        00000000D0000239
     100       0       7       2       0                               0D0000240
     110     191       1       1       1               0        00000000D0000241
     110       0       7       1       0                               0D0000242
     110     192       1       1       1               0        00000000D0000243
     110       0       3       1       0                               0D0000244
     100     193       1       1       1              15        00000000D0000245
     100       0       3       2       0                               0D0000246
     100     195       1       1       1              15        00000000D0000247
     100       0       3       2       0                               0D0000248
     110     197       1       1       1               0        00000000D0000249
     110       0       3       1       0                               0D0000250
     110     198       1       1       3               0        00000000D0000251
     110       0      -5       1       0                               0D0000252
     110     199       1       1       3               0        00000000D0000253
     110       0      -5       1       0                               0D0000254
     110     200       1       1       3               0        00000000D0000255
     110       0      -5       1       0                               0D0000256
     110     201       1       1       3               0        00000000D0000257
     110       0      -5       1       0                               0D0000258
     100     202       1       1       3              15        00000000D0000259
     100       0      -5       2       0                               0D0000260
     100     204       1       1       3              15        00000000D0000261
     100       0      -5       2       0                               0D0000262
     100     206       1       1       3              15        00000000D0000263
     100       0      -5       2       0                               0D0000264
     100     208       1       1       3              15        00000000D0000265
     100       0      -5       2       0                               0D0000266
     110     210       1       1       3               0        00000000D0000267
     110       0      -5       1       0                               0D0000268
     100     211       1       1       1              15        00000000D0000269
     100       0       3       2       0                               0D0000270
     100     213       1       1       1              15        00000000D0000271
     100       0       3       2       0                               0D0000272
     212     215       1       0       1              15        00010100D0000273
     212       0       2       6       0                               0D0000274
     214     221       1       0       1              15        00010100D0000275
     214       0       2       2       1                               0D0000276
     214     223       1       0       1              15        00010100D0000277
     214       0       2       2       1                               0D0000278
     210     225       1       0       1              15        00000100D0000279
     210       0       2       1       0                               0D0000280
     212     226       1       0       1              15        00000100D0000281
     212       0       2       4       0                               0D0000282
     100     230       1       1       1              15        00000000D0000283
     100       0       7       2       0                               0D0000284
     110     232       1       1       1               0        00000000D0000285
     110       0       7       1       0                               0D0000286
     100     233       1       1       1              15        00000000D0000287
     100       0       7       2       0                               0D0000288
     100     235       1       1       1              15        00000000D0000289
     100       0       7       2       0                               0D0000290
     110     237       1       1       1               0        00000000D0000291
     110       0       7       1       0                               0D0000292
     100     238       1       1       1              15        00000000D0000293
     100       0       7       2       0                               0D0000294
     100     240       1       1       1              15        00000000D0000295
     100       0       7       2       0                               0D0000296
     110     242       1       1       1               0        00000000D0000297
     110       0       7       1       0                               0D0000298
     100     243       1       1       1              15        00000000D0000299
     100       0       7       2       0                               0D0000300
     100     245       1       1       1              15        00000000D0000301
     100       0       7       2       0                               0D0000302
     110     247       1       1       1               0        00000000D0000303
     110       0       7       1       0                               0D0000304
     100     248       1       1       1              15        00000000D0000305
     100       0       7       2       0                               0D0000306
     100     250       1       1       1              15        00000000D0000307
     100       0       7       2       0                               0D0000308
     100     252       1       1       1              15        00000000D0000309
     100       0       7       2       0                               0D0000310
     100     254       1       1       1              15        00000000D0000311
     100       0       7       2       0                               0D0000312
     100     256       1       1       1              15        00000000D0000313
     100       0       7       2       0                               0D0000314
     100     258       1       1       1              15        00000000D0000315
     100       0       7       2       0                               0D0000316
     100     260       1       1       1              15        00000000D0000317
     100       0       7       2       0                               0D0000318
     110     262       1       1       1               0        00000000D0000319
     110       0       3       1       0                               0D0000320
     110     263       1       1       1               0        00000000D0000321
     110       0       7       1       0                               0D0000322
     100     264       1       1       1              15        00000000D0000323
     100       0       7       2       0                               0D0000324
     100     266       1       1       1              15        00000000D0000325
     100       0       7       2       0                               0D0000326
     100     268       1       1       1              15        00000000D0000327
     100       0       7       2       0                               0D0000328
     100     270       1       1       1              15        00000000D0000329
     100       0       7       2       0                               0D0000330
     100     272       1       1       1              15        00000000D0000331
     100       0       7       2       0                               0D0000332
     100     274       1       1       1              15        00000000D0000333
     100       0       3       2       0                               0D0000334
     110     276       1       1       1               0        00000000D0000335
     110       0       7       1       0                               0D0000336
     100     277       1       1       1              15        00000000D0000337
     100       0       3       2       0                               0D0000338
     100     279       1       1       1              15        00000000D0000339
     100       0       3       2       0                               0D0000340
     100     281       1       1       1              15        00000000D0000341
     100       0       3       2       0                               0D0000342
     100     283       1       1       1              15        00000000D0000343
     100       0       3       2       0                               0D0000344
     100     285       1       1       1              15        00000000D0000345
     100       0       3       2       0                               0D0000346
     100     287       1       1       1              15        00000000D0000347
     100       0       3       2       0                               0D0000348
     100     289       1       1       1              15        00000000D0000349
     100       0       3       2       0                               0D0000350
     100     291       1       1       1              15        00000000D0000351
     100       0       3       2       0                               0D0000352
     100     293       1       1       1              15        00000000D0000353
     100       0       3       2       0                               0D0000354
     100     295       1       1       1              15        00000000D0000355
     100       0       3       2       0                               0D0000356
     100     297       1       1       1              15        00000000D0000357
     100       0       3       2       0                               0D0000358
     100     299       1       1       1              15        00000000D0000359
     100       0       3       2       0                               0D0000360
     100     301       1       1       1              15        00000000D0000361
     100       0       3       2       0                               0D0000362
     110     303       1       1       1               0        00000000D0000363
     110       0       3       1       0                               0D0000364
     100     304       1       1       1              15        00000000D0000365
     100       0       3       2       0                               0D0000366
     110     306       1       1       1               0        00000000D0000367
     110       0       3       1       0                               0D0000368
     100     307       1       1       1              15        00000000D0000369
     100       0       3       2       0                               0D0000370
     100     309       1       1       1              15        00000000D0000371
     100       0       3       2       0                               0D0000372
     100     311       1       1       1              15        00000000D0000373
     100       0       3       2       0                               0D0000374
     100     313       1       1       1              15        00000000D0000375
     100       0       3       2       0                               0D0000376
     110     315       1       1       1               0        00000000D0000377
     110       0       3       1       0                               0D0000378
     110     316       1       1       1               0        00000000D0000379
     110       0       3       1       0                               0D0000380
     110     317       1       1       1               0        00000000D0000381
     110       0       3       1       0                               0D0000382
     100     318       1       1       1              15        00000000D0000383
     100       0       3       2       0                               0D0000384
     110     320       1       1       1               0        00000000D0000385
     110       0       3       1       0                               0D0000386
     100     321       1       1       1              15        00000000D0000387
     100       0       3       2       0                               0D0000388
     100     323       1       1       1              15        00000000D0000389
     100       0       7       2       0                               0D0000390
     100     325       1       1       1              15        00000000D0000391
     100       0       7       2       0                               0D0000392
     100     327       1       1       1              15        00000000D0000393
     100       0       7       2       0                               0D0000394
     100     329       1       1       1              15        00000000D0000395
     100       0       7       2       0                               0D0000396
     100     331       1       1       1              15        00000000D0000397
     100       0       7       2       0                               0D0000398
     100     333       1       1       1              15        00000000D0000399
     100       0       7       2       0                               0D0000400
     100     335       1       1       1              15        00000000D0000401
     100       0       7       2       0                               0D0000402
     100     337       1       1       1              15        00000000D0000403
     100       0       7       2       0                               0D0000404
     100     339       1       1       1              15        00000000D0000405
     100       0       7       2       0                               0D0000406
     100     341       1       1       1              15        00000000D0000407
     100       0       7       2       0                               0D0000408
     110     343       1       1       1               0        00000000D0000409
     110       0       7       1       0                               0D0000410
     110     344       1       1       1               0        00000000D0000411
     110       0       7       1       0                               0D0000412
     100     345       1       1       1              15        00000000D0000413
     100       0       7       2       0                               0D0000414
     100     347       1       1       1              15        00000000D0000415
     100       0       7       2       0                               0D0000416
     110     349       1       1       1               0        00000000D0000417
     110       0       7       1       0                               0D0000418
     110     350       1       1       1               0        00000000D0000419
     110       0       7       1       0                               0D0000420
     100     351       1       1       1              15        00000000D0000421
     100       0       7       2       0                               0D0000422
     100     353       1       1       1              15        00000000D0000423
     100       0       7       2       0                               0D0000424
     110     355       1       1       1               0        00000000D0000425
     110       0       7       1       0                               0D0000426
     110     356       1       1       1               0        00000000D0000427
     110       0       7       1       0                               0D0000428
     110     357       1       1       1               0        00000000D0000429
     110       0       7       1       0                               0D0000430
     100     358       1       1       1              15        00000000D0000431
     100       0       7       2       0                               0D0000432
     110     360       1       1       1               0        00000000D0000433
     110       0       7       1       0                               0D0000434
     110     361       1       1       1               0        00000000D0000435
     110       0       3       1       0                               0D0000436
     100     362       1       1       1              15        00000000D0000437
     100       0       3       2       0                               0D0000438
     100     364       1       1       1              15        00000000D0000439
     100       0       3       2       0                               0D0000440
     110     366       1       1       1               0        00000000D0000441
     110       0       3       1       0                               0D0000442
     100     367       1       1       1              15        00000000D0000443
     100       0       3       2       0                               0D0000444
     100     369       1       1       1              15        00000000D0000445
     100       0       3       2       0                               0D0000446
     110     371       1       1       1               0        00000000D0000447
     110       0       3       1       0                               0D0000448
     110     372       1       1       1               0        00000000D0000449
     110       0       7       1       0                               0D0000450
     100     373       1       1       1              15        00000000D0000451
     100       0       7       2       0                               0D0000452
     110     375       1       1       1               0        00000000D0000453
     110       0       7       1       0                               0D0000454
     110     376       1       1       1               0        00000000D0000455
     110       0       3       1       0                               0D0000456
     100     377       1       1       1              15        00000000D0000457
     100       0       3       2       0                               0D0000458
     100     379       1       1       1              15        00000000D0000459
     100       0       3       2       0                               0D0000460
     110     381       1       1       1               0        00000000D0000461
     110       0       3       1       0                               0D0000462
     100     382       1       1       1              15        00000000D0000463
     100       0       3       2       0                               0D0000464
     100     384       1       1       1              15        00000000D0000465
     100       0       3       2       0                               0D0000466
     100     386       1       1       1              15        00000000D0000467
     100       0       7       2       0                               0D0000468
     110     388       1       1       1               0        00000000D0000469
     110       0       7       1       0                               0D0000470
     100     389       1       1       1              15        00000000D0000471
     100       0       7       2       0                               0D0000472
     100     391       1       1       1              15        00000000D0000473
     100       0       7       2       0                               0D0000474
     110     393       1       1       1               0        00000000D0000475
     110       0       7       1       0                               0D0000476
     100     394       1       1       1              15        00000000D0000477
     100       0       7       2       0                               0D0000478
     100     396       1       1       1              15        00000000D0000479
     100       0       7       2       0                               0D0000480
     110     398       1       1       1               0        00000000D0000481
     110       0       7       1       0                               0D0000482
     100     399       1       1       1              15        00000000D0000483
     100       0       7       2       0                               0D0000484
     100     401       1       1       1              15        00000000D0000485
     100       0       7       2       0                               0D0000486
     110     403       1       1       1               0        00000000D0000487
     110       0       7       1       0                               0D0000488
     100     404       1       1       1              15        00000000D0000489
     100       0       7       2       0                               0D0000490
     100     406       1       1       1              15        00000000D0000491
     100       0       7       2       0                               0D0000492
     100     408       1       1       1              15        00000000D0000493
     100       0       7       2       0                               0D0000494
     100     410       1       1       1              15        00000000D0000495
     100       0       7       2       0                               0D0000496
     100     412       1       1       1              15        00000000D0000497
     100       0       7       2       0                               0D0000498
     100     414       1       1       1              15        00000000D0000499
     100       0       7       2       0                               0D0000500
     100     416       1       1       1              15        00000000D0000501
     100       0       7       2       0                               0D0000502
     110     418       1       1       1               0        00000000D0000503
     110       0       3       1       0                               0D0000504
     110     419       1       1       1               0        00000000D0000505
     110       0       7       1       0                               0D0000506
     100     420       1       1       1              15        00000000D0000507
     100       0       7       2       0                               0D0000508
     100     422       1       1       1              15        00000000D0000509
     100       0       7       2       0                               0D0000510
     100     424       1       1       1              15        00000000D0000511
     100       0       7       2       0                               0D0000512
     100     426       1       1       1              15        00000000D0000513
     100       0       7       2       0                               0D0000514
     100     428       1       1       1              15        00000000D0000515
     100       0       7       2       0                               0D0000516
     100     430       1       1       1              15        00000000D0000517
     100       0       3       2       0                               0D0000518
     110     432       1       1       1               0        00000000D0000519
     110       0       7       1       0                               0D0000520
     100     433       1       1       1              15        00000000D0000521
     100       0       3       2       0                               0D0000522
     100     435       1       1       1              15        00000000D0000523
     100       0       3       2       0                               0D0000524
     100     437       1       1       1              15        00000000D0000525
     100       0       3       2       0                               0D0000526
     100     439       1       1       1              15        00000000D0000527
     100       0       3       2       0                               0D0000528
     100     441       1       1       1              15        00000000D0000529
     100       0       3       2       0                               0D0000530
     100     443       1       1       1              15        00000000D0000531
     100       0       3       2       0                               0D0000532
     100     445       1       1       1              15        00000000D0000533
     100       0       3       2       0                               0D0000534
     100     447       1       1       1              15        00000000D0000535
     100       0       3       2       0                               0D0000536
     100     449       1       1       1              15        00000000D0000537
     100       0       3       2       0                               0D0000538
     100     451       1       1       1              15        00000000D0000539
     100       0       3       2       0                               0D0000540
     100     453       1       1       1              15        00000000D0000541
     100       0       3       2       0                               0D0000542
     100     455       1       1       1              15        00000000D0000543
     100       0       3       2       0                               0D0000544
     100     457       1       1       1              15        00000000D0000545
     100       0       3       2       0                               0D0000546
     110     459       1       1       1               0        00000000D0000547
     110       0       3       1       0                               0D0000548
     100     460       1       1       1              15        00000000D0000549
     100       0       3       2       0                               0D0000550
     110     462       1       1       1               0        00000000D0000551
     110       0       3       1       0                               0D0000552
     100     463       1       1       1              15        00000000D0000553
     100       0       3       2       0                               0D0000554
     100     465       1       1       1              15        00000000D0000555
     100       0       3       2       0                               0D0000556
     100     467       1       1       1              15        00000000D0000557
     100       0       3       2       0                               0D0000558
     100     469       1       1       1              15        00000000D0000559
     100       0       3       2       0                               0D0000560
     110     471       1       1       1               0        00000000D0000561
     110       0       3       1       0                               0D0000562
     110     472       1       1       1               0        00000000D0000563
     110       0       3       1       0                               0D0000564
     110     473       1       1       1               0        00000000D0000565
     110       0       3       1       0                               0D0000566
     100     474       1       1       1              15        00000000D0000567
     100       0       3       2       0                               0D0000568
     110     476       1       1       1               0        00000000D0000569
     110       0       3       1       0                               0D0000570
     100     477       1       1       1              15        00000000D0000571
     100       0       3       2       0                               0D0000572
     100     479       1       1       1              15        00000000D0000573
     100       0       7       2       0                               0D0000574
     100     481       1       1       1              15        00000000D0000575
     100       0       7       2       0                               0D0000576
     100     483       1       1       1              15        00000000D0000577
     100       0       7       2       0                               0D0000578
     100     485       1       1       1              15        00000000D0000579
     100       0       7       2       0                               0D0000580
     100     487       1       1       1              15        00000000D0000581
     100       0       7       2       0                               0D0000582
     100     489       1       1       1              15        00000000D0000583
     100       0       7       2       0                               0D0000584
     100     491       1       1       1              15        00000000D0000585
     100       0       7       2       0                               0D0000586
     100     493       1       1       1              15        00000000D0000587
     100       0       7       2       0                               0D0000588
     100     495       1       1       1              15        00000000D0000589
     100       0       7       2       0                               0D0000590
     100     497       1       1       1              15        00000000D0000591
     100       0       7       2       0                               0D0000592
     110     499       1       1       1               0        00000000D0000593
     110       0       7       1       0                               0D0000594
     110     500       1       1       1               0        00000000D0000595
     110       0       7       1       0                               0D0000596
     100     501       1       1       1              15        00000000D0000597
     100       0       7       2       0                               0D0000598
     100     503       1       1       1              15        00000000D0000599
     100       0       7       2       0                               0D0000600
     110     505       1       1       1               0        00000000D0000601
     110       0       7       1       0                               0D0000602
     110     506       1       1       1               0        00000000D0000603
     110       0       7       1       0                               0D0000604
     100     507       1       1       1              15        00000000D0000605
     100       0       7       2       0                               0D0000606
     100     509       1       1       1              15        00000000D0000607
     100       0       7       2       0                               0D0000608
     110     511       1       1       1               0        00000000D0000609
     110       0       7       1       0                               0D0000610
     110     512       1       1       1               0        00000000D0000611
     110       0       7       1       0                               0D0000612
     110     513       1       1       1               0        00000000D0000613
     110       0       7       1       0                               0D0000614
     100     514       1       1       1              15        00000000D0000615
     100       0       7       2       0                               0D0000616
     110     516       1       1       1               0        00000000D0000617
     110       0       7       1       0                               0D0000618
     110     517       1       1       1               0        00000000D0000619
     110       0       3       1       0                               0D0000620
     100     518       1       1       1              15        00000000D0000621
     100       0       3       2       0                               0D0000622
     100     520       1       1       1              15        00000000D0000623
     100       0       3       2       0                               0D0000624
     110     522       1       1       1               0        00000000D0000625
     110       0       3       1       0                               0D0000626
     100     523       1       1       1              15        00000000D0000627
     100       0       3       2       0                               0D0000628
     100     525       1       1       1              15        00000000D0000629
     100       0       3       2       0                               0D0000630
     110     527       1       1       1               0        00000000D0000631
     110       0       3       1       0                               0D0000632
     110     528       1       1       1               0        00000000D0000633
     110       0       7       1       0                               0D0000634
     100     529       1       1       1              15        00000000D0000635
     100       0       7       2       0                               0D0000636
     110     531       1       1       1               0        00000000D0000637
     110       0       7       1       0                               0D0000638
     110     532       1       1       1               0        00000000D0000639
     110       0       3       1       0                               0D0000640
     100     533       1       1       1              15        00000000D0000641
     100       0       3       2       0                               0D0000642
     100     535       1       1       1              15        00000000D0000643
     100       0       3       2       0                               0D0000644
     110     537       1       1       1               0        00000000D0000645
     110       0       3       1       0                               0D0000646
     100     538       1       1       1              15        00000000D0000647
     100       0       3       2       0                               0D0000648
     100     540       1       1       1              15        00000000D0000649
     100       0       3       2       0                               0D0000650
     100     542       1       1       1              15        00000000D0000651
     100       0       7       2       0                               0D0000652
     110     544       1       1       1               0        00000000D0000653
     110       0       7       1       0                               0D0000654
     100     545       1       1       1              15        00000000D0000655
     100       0       7       2       0                               0D0000656
     100     547       1       1       1              15        00000000D0000657
     100       0       7       2       0                               0D0000658
     110     549       1       1       1               0        00000000D0000659
     110       0       7       1       0                               0D0000660
     100     550       1       1       1              15        00000000D0000661
     100       0       7       2       0                               0D0000662
     100     552       1       1       1              15        00000000D0000663
     100       0       7       2       0                               0D0000664
     110     554       1       1       1               0        00000000D0000665
     110       0       7       1       0                               0D0000666
     100     555       1       1       1              15        00000000D0000667
     100       0       7       2       0                               0D0000668
     100     557       1       1       1              15        00000000D0000669
     100       0       7       2       0                               0D0000670
     110     559       1       1       1               0        00000000D0000671
     110       0       7       1       0                               0D0000672
     100     560       1       1       1              15        00000000D0000673
     100       0       7       2       0                               0D0000674
     100     562       1       1       1              15        00000000D0000675
     100       0       7       2       0                               0D0000676
     100     564       1       1       1              15        00000000D0000677
     100       0       7       2       0                               0D0000678
     100     566       1       1       1              15        00000000D0000679
     100       0       7       2       0                               0D0000680
     100     568       1       1       1              15        00000000D0000681
     100       0       7       2       0                               0D0000682
     100     570       1       1       1              15        00000000D0000683
     100       0       7       2       0                               0D0000684
     100     572       1       1       1              15        00000000D0000685
     100       0       7       2       0                               0D0000686
     110     574       1       1       1               0        00000000D0000687
     110       0       3       1       0                               0D0000688
     110     575       1       1       1               0        00000000D0000689
     110       0       7       1       0                               0D0000690
     100     576       1       1       1              15        00000000D0000691
     100       0       7       2       0                               0D0000692
     100     578       1       1       1              15        00000000D0000693
     100       0       7       2       0                               0D0000694
     100     580       1       1       1              15        00000000D0000695
     100       0       7       2       0                               0D0000696
     100     582       1       1       1              15        00000000D0000697
     100       0       7       2       0                               0D0000698
     100     584       1       1       1              15        00000000D0000699
     100       0       7       2       0                               0D0000700
     100     586       1       1       1              15        00000000D0000701
     100       0       3       2       0                               0D0000702
     110     588       1       1       1               0        00000000D0000703
     110       0       7       1       0                               0D0000704
     100     589       1       1       1              15        00000000D0000705
     100       0       3       2       0                               0D0000706
     100     591       1       1       1              15        00000000D0000707
     100       0       3       2       0                               0D0000708
     100     593       1       1       1              15        00000000D0000709
     100       0       3       2       0                               0D0000710
     100     595       1       1       1              15        00000000D0000711
     100       0       3       2       0                               0D0000712
     100     597       1       1       1              15        00000000D0000713
     100       0       3       2       0                               0D0000714
     100     599       1       1       1              15        00000000D0000715
     100       0       3       2       0                               0D0000716
     100     601       1       1       1              15        00000000D0000717
     100       0       3       2       0                               0D0000718
     100     603       1       1       1              15        00000000D0000719
     100       0       3       2       0                               0D0000720
     100     605       1       1       1              15        00000000D0000721
     100       0       3       2       0                               0D0000722
     100     607       1       1       1              15        00000000D0000723
     100       0       3       2       0                               0D0000724
     100     609       1       1       1              15        00000000D0000725
     100       0       3       2       0                               0D0000726
     100     611       1       1       1              15        00000000D0000727
     100       0       3       2       0                               0D0000728
     100     613       1       1       1              15        00000000D0000729
     100       0       3       2       0                               0D0000730
     110     615       1       1       1               0        00000000D0000731
     110       0       3       1       0                               0D0000732
     100     616       1       1       1              15        00000000D0000733
     100       0       3       2       0                               0D0000734
     110     618       1       1       1               0        00000000D0000735
     110       0       3       1       0                               0D0000736
     100     619       1       1       1              15        00000000D0000737
     100       0       3       2       0                               0D0000738
     100     621       1       1       1              15        00000000D0000739
     100       0       3       2       0                               0D0000740
     100     623       1       1       1              15        00000000D0000741
     100       0       3       2       0                               0D0000742
     100     625       1       1       1              15        00000000D0000743
     100       0       3       2       0                               0D0000744
     110     627       1       1       1               0        00000000D0000745
     110       0       3       1       0                               0D0000746
     110     628       1       1       1               0        00000000D0000747
     110       0       3       1       0                               0D0000748
     110     629       1       1       1               0        00000000D0000749
     110       0       3       1       0                               0D0000750
     100     630       1       1       1              15        00000000D0000751
     100       0       3       2       0                               0D0000752
     110     632       1       1       1               0        00000000D0000753
     110       0       3       1       0                               0D0000754
     100     633       1       1       1              15        00000000D0000755
     100       0       3       2       0                               0D0000756
     100     635       1       1       1              15        00000000D0000757
     100       0       7       2       0                               0D0000758
     100     637       1       1       1              15        00000000D0000759
     100       0       7       2       0                               0D0000760
     100     639       1       1       1              15        00000000D0000761
     100       0       7       2       0                               0D0000762
     100     641       1       1       1              15        00000000D0000763
     100       0       7       2       0                               0D0000764
     100     643       1       1       1              15        00000000D0000765
     100       0       7       2       0                               0D0000766
     100     645       1       1       1              15        00000000D0000767
     100       0       7       2       0                               0D0000768
     100     647       1       1       1              15        00000000D0000769
     100       0       7       2       0                               0D0000770
     100     649       1       1       1              15        00000000D0000771
     100       0       7       2       0                               0D0000772
     100     651       1       1       1              15        00000000D0000773
     100       0       7       2       0                               0D0000774
     100     653       1       1       1              15        00000000D0000775
     100       0       7       2       0                               0D0000776
     110     655       1       1       1               0        00000000D0000777
     110       0       7       1       0                               0D0000778
     110     656       1       1       1               0        00000000D0000779
     110       0       7       1       0                               0D0000780
     100     657       1       1       1              15        00000000D0000781
     100       0       7       2       0                               0D0000782
     100     659       1       1       1              15        00000000D0000783
     100       0       7       2       0                               0D0000784
     110     661       1       1       1               0        00000000D0000785
     110       0       7       1       0                               0D0000786
     110     662       1       1       1               0        00000000D0000787
     110       0       7       1       0                               0D0000788
     100     663       1       1       1              15        00000000D0000789
     100       0       7       2       0                               0D0000790
     100     665       1       1       1              15        00000000D0000791
     100       0       7       2       0                               0D0000792
     110     667       1       1       1               0        00000000D0000793
     110       0       7       1       0                               0D0000794
     110     668       1       1       1               0        00000000D0000795
     110       0       7       1       0                               0D0000796
     110     669       1       1       1               0        00000000D0000797
     110       0       7       1       0                               0D0000798
     100     670       1       1       1              15        00000000D0000799
     100       0       7       2       0                               0D0000800
     110     672       1       1       1               0        00000000D0000801
     110       0       7       1       0                               0D0000802
     110     673       1       1       1               0        00000000D0000803
     110       0       3       1       0                               0D0000804
     100     674       1       1       1              15        00000000D0000805
     100       0       3       2       0                               0D0000806
     100     676       1       1       1              15        00000000D0000807
     100       0       3       2       0                               0D0000808
     110     678       1       1       1               0        00000000D0000809
     110       0       3       1       0                               0D0000810
     100     679       1       1       1              15        00000000D0000811
     100       0       3       2       0                               0D0000812
     100     681       1       1       1              15        00000000D0000813
     100       0       3       2       0                               0D0000814
     110     683       1       1       1               0        00000000D0000815
     110       0       3       1       0                               0D0000816
     110     684       1       1       1               0        00000000D0000817
     110       0       7       1       0                               0D0000818
     100     685       1       1       1              15        00000000D0000819
     100       0       7       2       0                               0D0000820
     110     687       1       1       1               0        00000000D0000821
     110       0       7       1       0                               0D0000822
     110     688       1       1       1               0        00000000D0000823
     110       0       3       1       0                               0D0000824
     100     689       1       1       1              15        00000000D0000825
     100       0       3       2       0                               0D0000826
     100     691       1       1       1              15        00000000D0000827
     100       0       3       2       0                               0D0000828
     110     693       1       1       1               0        00000000D0000829
     110       0       3       1       0                               0D0000830
     100     694       1       1       1              15        00000000D0000831
     100       0       3       2       0                               0D0000832
     100     696       1       1       1              15        00000000D0000833
     100       0       3       2       0                               0D0000834
     100     698       1       1       1              15        00000000D0000835
     100       0       7       2       0                               0D0000836
     110     700       1       1       1               0        00000000D0000837
     110       0       7       1       0                               0D0000838
     100     701       1       1       1              15        00000000D0000839
     100       0       7       2       0                               0D0000840
     100     703       1       1       1              15        00000000D0000841
     100       0       7       2       0                               0D0000842
     110     705       1       1       1               0        00000000D0000843
     110       0       7       1       0                               0D0000844
     100     706       1       1       1              15        00000000D0000845
     100       0       7       2       0                               0D0000846
     100     708       1       1       1              15        00000000D0000847
     100       0       7       2       0                               0D0000848
     110     710       1       1       1               0        00000000D0000849
     110       0       7       1       0                               0D0000850
     100     711       1       1       1              15        00000000D0000851
     100       0       7       2       0                               0D0000852
     100     713       1       1       1              15        00000000D0000853
     100       0       7       2       0                               0D0000854
     110     715       1       1       1               0        00000000D0000855
     110       0       7       1       0                               0D0000856
     100     716       1       1       1              15        00000000D0000857
     100       0       7       2       0                               0D0000858
     100     718       1       1       1              15        00000000D0000859
     100       0       7       2       0                               0D0000860
     100     720       1       1       1              15        00000000D0000861
     100       0       7       2       0                               0D0000862
     100     722       1       1       1              15        00000000D0000863
     100       0       7       2       0                               0D0000864
     100     724       1       1       1              15        00000000D0000865
     100       0       7       2       0                               0D0000866
     100     726       1       1       1              15        00000000D0000867
     100       0       7       2       0                               0D0000868
     100     728       1       1       1              15        00000000D0000869
     100       0       7       2       0                               0D0000870
     110     730       1       1       1               0        00000000D0000871
     110       0       3       1       0                               0D0000872
     110     731       1       1       1               0        00000000D0000873
     110       0       7       1       0                               0D0000874
     100     732       1       1       1              15        00000000D0000875
     100       0       7       2       0                               0D0000876
     100     734       1       1       1              15        00000000D0000877
     100       0       7       2       0                               0D0000878
     100     736       1       1       1              15        00000000D0000879
     100       0       7       2       0                               0D0000880
     100     738       1       1       1              15        00000000D0000881
     100       0       7       2       0                               0D0000882
     100     740       1       1       1              15        00000000D0000883
     100       0       7       2       0                               0D0000884
     100     742       1       1       1              15        00000000D0000885
     100       0       3       2       0                               0D0000886
     110     744       1       1       1               0        00000000D0000887
     110       0       7       1       0                               0D0000888
     100     745       1       1       1              15        00000000D0000889
     100       0       3       2       0                               0D0000890
     100     747       1       1       1              15        00000000D0000891
     100       0       3       2       0                               0D0000892
     100     749       1       1       1              15        00000000D0000893
     100       0       3       2       0                               0D0000894
     100     751       1       1       1              15        00000000D0000895
     100       0       3       2       0                               0D0000896
     100     753       1       1       1              15        00000000D0000897
     100       0       3       2       0                               0D0000898
     100     755       1       1       1              15        00000000D0000899
     100       0       3       2       0                               0D0000900
     100     757       1       1       1              15        00000000D0000901
     100       0       3       2       0                               0D0000902
     100     759       1       1       1              15        00000000D0000903
     100       0       3       2       0                               0D0000904
     100     761       1       1       1              15        00000000D0000905
     100       0       3       2       0                               0D0000906
     100     763       1       1       1              15        00000000D0000907
     100       0       3       2       0                               0D0000908
     100     765       1       1       1              15        00000000D0000909
     100       0       3       2       0                               0D0000910
     100     767       1       1       1              15        00000000D0000911
     100       0       3       2       0                               0D0000912
     100     769       1       1       1              15        00000000D0000913
     100       0       3       2       0                               0D0000914
     110     771       1       1       1               0        00000000D0000915
     110       0       3       1       0                               0D0000916
     100     772       1       1       1              15        00000000D0000917
     100       0       3       2       0                               0D0000918
     110     774       1       1       1               0        00000000D0000919
     110       0       3       1       0                               0D0000920
     100     775       1       1       1              15        00000000D0000921
     100       0       3       2       0                               0D0000922
     100     777       1       1       1              15        00000000D0000923
     100       0       3       2       0                               0D0000924
     100     779       1       1       1              15        00000000D0000925
     100       0       3       2       0                               0D0000926
     100     781       1       1       1              15        00000000D0000927
     100       0       3       2       0                               0D0000928
     110     783       1       1       1               0        00000000D0000929
     110       0       3       1       0                               0D0000930
     110     784       1       1       1               0        00000000D0000931
     110       0       3       1       0                               0D0000932
     110     785       1       1       1               0        00000000D0000933
     110       0       3       1       0                               0D0000934
     100     786       1       1       1              15        00000000D0000935
     100       0       3       2       0                               0D0000936
     110     788       1       1       1               0        00000000D0000937
     110       0       3       1       0                               0D0000938
     100     789       1       1       1              15        00000000D0000939
     100       0       3       2       0                               0D0000940
     100     791       1       1       1              15        00000000D0000941
     100       0       7       2       0                               0D0000942
     100     793       1       1       1              15        00000000D0000943
     100       0       7       2       0                               0D0000944
     100     795       1       1       1              15        00000000D0000945
     100       0       7       2       0                               0D0000946
     100     797       1       1       1              15        00000000D0000947
     100       0       7       2       0                               0D0000948
     100     799       1       1       1              15        00000000D0000949
     100       0       7       2       0                               0D0000950
     100     801       1       1       1              15        00000000D0000951
     100       0       7       2       0                               0D0000952
     100     803       1       1       1              15        00000000D0000953
     100       0       7       2       0                               0D0000954
     100     805       1       1       1              15        00000000D0000955
     100       0       7       2       0                               0D0000956
     100     807       1       1       1              15        00000000D0000957
     100       0       7       2       0                               0D0000958
     100     809       1       1       1              15        00000000D0000959
     100       0       7       2       0                               0D0000960
     110     811       1       1       1               0        00000000D0000961
     110       0       7       1       0                               0D0000962
     110     812       1       1       1               0        00000000D0000963
     110       0       7       1       0                               0D0000964
     100     813       1       1       1              15        00000000D0000965
     100       0       7       2       0                               0D0000966
     100     815       1       1       1              15        00000000D0000967
     100       0       7       2       0                               0D0000968
     110     817       1       1       1               0        00000000D0000969
     110       0       7       1       0                               0D0000970
     110     818       1       1       1               0        00000000D0000971
     110       0       7       1       0                               0D0000972
     100     819       1       1       1              15        00000000D0000973
     100       0       7       2       0                               0D0000974
     100     821       1       1       1              15        00000000D0000975
     100       0       7       2       0                               0D0000976
     110     823       1       1       1               0        00000000D0000977
     110       0       7       1       0                               0D0000978
     110     824       1       1       1               0        00000000D0000979
     110       0       7       1       0                               0D0000980
     110     825       1       1       1               0        00000000D0000981
     110       0       7       1       0                               0D0000982
     100     826       1       1       1              15        00000000D0000983
     100       0       7       2       0                               0D0000984
     110     828       1       1       1               0        00000000D0000985
     110       0       7       1       0                               0D0000986
     110     829       1       1       1               0        00000000D0000987
     110       0       3       1       0                               0D0000988
     100     830       1       1       1              15        00000000D0000989
     100       0       3       2       0                               0D0000990
     100     832       1       1       1              15        00000000D0000991
     100       0       3       2       0                               0D0000992
     110     834       1       1       1               0        00000000D0000993
     110       0       3       1       0                               0D0000994
     100     835       1       1       1              15        00000000D0000995
     100       0       3       2       0                               0D0000996
     100     837       1       1       1              15        00000000D0000997
     100       0       3       2       0                               0D0000998
     110     839       1       1       1               0        00000000D0000999
     110       0       3       1       0                               0D0001000
     110     840       1       1       1               0        00000000D0001001
     110       0       7       1       0                               0D0001002
     100     841       1       1       1              15        00000000D0001003
     100       0       7       2       0                               0D0001004
     110     843       1       1       1               0        00000000D0001005
     110       0       7       1       0                               0D0001006
     110     844       1       1       1               0        00000000D0001007
     110       0       3       1       0                               0D0001008
     100     845       1       1       1              15        00000000D0001009
     100       0       3       2       0                               0D0001010
     100     847       1       1       1              15        00000000D0001011
     100       0       3       2       0                               0D0001012
     110     849       1       1       1               0        00000000D0001013
     110       0       3       1       0                               0D0001014
     100     850       1       1       1              15        00000000D0001015
     100       0       3       2       0                               0D0001016
     100     852       1       1       1              15        00000000D0001017
     100       0       3       2       0                               0D0001018
     100     854       1       1       1              15        00000000D0001019
     100       0       7       2       0                               0D0001020
     110     856       1       1       1               0        00000000D0001021
     110       0       7       1       0                               0D0001022
     100     857       1       1       1              15        00000000D0001023
     100       0       7       2       0                               0D0001024
     100     859       1       1       1              15        00000000D0001025
     100       0       7       2       0                               0D0001026
     110     861       1       1       1               0        00000000D0001027
     110       0       7       1       0                               0D0001028
     100     862       1       1       1              15        00000000D0001029
     100       0       7       2       0                               0D0001030
     100     864       1       1       1              15        00000000D0001031
     100       0       7       2       0                               0D0001032
     110     866       1       1       1               0        00000000D0001033
     110       0       7       1       0                               0D0001034
     100     867       1       1       1              15        00000000D0001035
     100       0       7       2       0                               0D0001036
     100     869       1       1       1              15        00000000D0001037
     100       0       7       2       0                               0D0001038
     110     871       1       1       1               0        00000000D0001039
     110       0       7       1       0                               0D0001040
     100     872       1       1       1              15        00000000D0001041
     100       0       7       2       0                               0D0001042
     100     874       1       1       1              15        00000000D0001043
     100       0       7       2       0                               0D0001044
     100     876       1       1       1              15        00000000D0001045
     100       0       7       2       0                               0D0001046
     100     878       1       1       1              15        00000000D0001047
     100       0       7       2       0                               0D0001048
     100     880       1       1       1              15        00000000D0001049
     100       0       7       2       0                               0D0001050
     100     882       1       1       1              15        00000000D0001051
     100       0       7       2       0                               0D0001052
     100     884       1       1       1              15        00000000D0001053
     100       0       7       2       0                               0D0001054
     110     886       1       1       1               0        00000000D0001055
     110       0       3       1       0                               0D0001056
     110     887       1       1       1               0        00000000D0001057
     110       0       7       1       0                               0D0001058
     100     888       1       1       1              15        00000000D0001059
     100       0       7       2       0                               0D0001060
     100     890       1       1       1              15        00000000D0001061
     100       0       7       2       0                               0D0001062
     100     892       1       1       1              15        00000000D0001063
     100       0       7       2       0                               0D0001064
     100     894       1       1       1              15        00000000D0001065
     100       0       7       2       0                               0D0001066
     100     896       1       1       1              15        00000000D0001067
     100       0       7       2       0                               0D0001068
     100     898       1       1       1              15        00000000D0001069
     100       0       3       2       0                               0D0001070
     110     900       1       1       1               0        00000000D0001071
     110       0       7       1       0                               0D0001072
     100     901       1       1       1              15        00000000D0001073
     100       0       3       2       0                               0D0001074
     100     903       1       1       1              15        00000000D0001075
     100       0       3       2       0                               0D0001076
     100     905       1       1       1              15        00000000D0001077
     100       0       3       2       0                               0D0001078
     100     907       1       1       1              15        00000000D0001079
     100       0       3       2       0                               0D0001080
     100     909       1       1       1              15        00000000D0001081
     100       0       3       2       0                               0D0001082
     100     911       1       1       1              15        00000000D0001083
     100       0       3       2       0                               0D0001084
     100     913       1       1       1              15        00000000D0001085
     100       0       3       2       0                               0D0001086
     100     915       1       1       1              15        00000000D0001087
     100       0       3       2       0                               0D0001088
     100     917       1       1       1              15        00000000D0001089
     100       0       3       2       0                               0D0001090
     100     919       1       1       1              15        00000000D0001091
     100       0       3       2       0                               0D0001092
     100     921       1       1       1              15        00000000D0001093
     100       0       3       2       0                               0D0001094
     100     923       1       1       1              15        00000000D0001095
     100       0       3       2       0                               0D0001096
     100     925       1       1       1              15        00000000D0001097
     100       0       3       2       0                               0D0001098
     110     927       1       1       1               0        00000000D0001099
     110       0       3       1       0                               0D0001100
     100     928       1       1       1              15        00000000D0001101
     100       0       3       2       0                               0D0001102
     110     930       1       1       1               0        00000000D0001103
     110       0       3       1       0                               0D0001104
     100     931       1       1       1              15        00000000D0001105
     100       0       3       2       0                               0D0001106
     100     933       1       1       1              15        00000000D0001107
     100       0       3       2       0                               0D0001108
     100     935       1       1       1              15        00000000D0001109
     100       0       3       2       0                               0D0001110
     100     937       1       1       1              15        00000000D0001111
     100       0       3       2       0                               0D0001112
     110     939       1       1       1               0        00000000D0001113
     110       0       3       1       0                               0D0001114
     110     940       1       1       1               0        00000000D0001115
     110       0       3       1       0                               0D0001116
     110     941       1       1       1               0        00000000D0001117
     110       0       3       1       0                               0D0001118
     100     942       1       1       1              15        00000000D0001119
     100       0       3       2       0                               0D0001120
     110     944       1       1       1               0        00000000D0001121
     110       0       3       1       0                               0D0001122
     100     945       1       1       1              15        00000000D0001123
     100       0       3       2       0                               0D0001124
     100     947       1       1       1              15        00000000D0001125
     100       0       7       2       0                               0D0001126
     100     949       1       1       1              15        00000000D0001127
     100       0       7       2       0                               0D0001128
     100     951       1       1       1              15        00000000D0001129
     100       0       7       2       0                               0D0001130
     100     953       1       1       1              15        00000000D0001131
     100       0       7       2       0                               0D0001132
     100     955       1       1       1              15        00000000D0001133
     100       0       7       2       0                               0D0001134
     100     957       1       1       1              15        00000000D0001135
     100       0       7       2       0                               0D0001136
     100     959       1       1       1              15        00000000D0001137
     100       0       7       2       0                               0D0001138
     100     961       1       1       1              15        00000000D0001139
     100       0       7       2       0                               0D0001140
     100     963       1       1       1              15        00000000D0001141
     100       0       7       2       0                               0D0001142
     100     965       1       1       1              15        00000000D0001143
     100       0       7       2       0                               0D0001144
     110     967       1       1       1               0        00000000D0001145
     110       0       7       1       0                               0D0001146
     110     968       1       1       1               0        00000000D0001147
     110       0       7       1       0                               0D0001148
     100     969       1       1       1              15        00000000D0001149
     100       0       7       2       0                               0D0001150
     100     971       1       1       1              15        00000000D0001151
     100       0       7       2       0                               0D0001152
     110     973       1       1       1               0        00000000D0001153
     110       0       7       1       0                               0D0001154
     110     974       1       1       1               0        00000000D0001155
     110       0       7       1       0                               0D0001156
     100     975       1       1       1              15        00000000D0001157
     100       0       7       2       0                               0D0001158
     100     977       1       1       1              15        00000000D0001159
     100       0       7       2       0                               0D0001160
     110     979       1       1       1               0        00000000D0001161
     110       0       7       1       0                               0D0001162
     110     980       1       1       1               0        00000000D0001163
     110       0       7       1       0                               0D0001164
     110     981       1       1       1               0        00000000D0001165
     110       0       7       1       0                               0D0001166
     100     982       1       1       1              15        00000000D0001167
     100       0       7       2       0                               0D0001168
     110     984       1       1       1               0        00000000D0001169
     110       0       7       1       0                               0D0001170
     110     985       1       1       1               0        00000000D0001171
     110       0       3       1       0                               0D0001172
     100     986       1       1       1              15        00000000D0001173
     100       0       3       2       0                               0D0001174
     100     988       1       1       1              15        00000000D0001175
     100       0       3       2       0                               0D0001176
     110     990       1       1       1               0        00000000D0001177
     110       0       3       1       0                               0D0001178
     100     991       1       1       1              15        00000000D0001179
     100       0       3       2       0                               0D0001180
     100     993       1       1       1              15        00000000D0001181
     100       0       3       2       0                               0D0001182
     110     995       1       1       1               0        00000000D0001183
     110       0       3       1       0                               0D0001184
     110     996       1       1       1               0        00000000D0001185
     110       0       7       1       0                               0D0001186
     100     997       1       1       1              15        00000000D0001187
     100       0       7       2       0                               0D0001188
     110     999       1       1       1               0        00000000D0001189
     110       0       7       1       0                               0D0001190
     110    1000       1       1       1               0        00000000D0001191
     110       0       3       1       0                               0D0001192
     100    1001       1       1       1              15        00000000D0001193
     100       0       3       2       0                               0D0001194
     100    1003       1       1       1              15        00000000D0001195
     100       0       3       2       0                               0D0001196
     110    1005       1       1       1               0        00000000D0001197
     110       0       3       1       0                               0D0001198
     100    1006       1       1       1              15        00000000D0001199
     100       0       3       2       0                               0D0001200
     100    1008       1       1       1              15        00000000D0001201
     100       0       3       2       0                               0D0001202
     100    1010       1       1       1              15        00000000D0001203
     100       0       7       2       0                               0D0001204
     110    1012       1       1       1               0        00000000D0001205
     110       0       7       1       0                               0D0001206
     100    1013       1       1       1              15        00000000D0001207
     100       0       7       2       0                               0D0001208
     100    1015       1       1       1              15        00000000D0001209
     100       0       7       2       0                               0D0001210
     110    1017       1       1       1               0        00000000D0001211
     110       0       7       1       0                               0D0001212
     100    1018       1       1       1              15        00000000D0001213
     100       0       7       2       0                               0D0001214
     100    1020       1       1       1              15        00000000D0001215
     100       0       7       2       0                               0D0001216
     110    1022       1       1       1               0        00000000D0001217
     110       0       7       1       0                               0D0001218
     100    1023       1       1       1              15        00000000D0001219
     100       0       7       2       0                               0D0001220
     100    1025       1       1       1              15        00000000D0001221
     100       0       7       2       0                               0D0001222
     110    1027       1       1       1               0        00000000D0001223
     110       0       7       1       0                               0D0001224
     100    1028       1       1       1              15        00000000D0001225
     100       0       7       2       0                               0D0001226
     100    1030       1       1       1              15        00000000D0001227
     100       0       7       2       0                               0D0001228
     100    1032       1       1       1              15        00000000D0001229
     100       0       7       2       0                               0D0001230
     100    1034       1       1       1              15        00000000D0001231
     100       0       7       2       0                               0D0001232
     100    1036       1       1       1              15        00000000D0001233
     100       0       7       2       0                               0D0001234
     100    1038       1       1       1              15        00000000D0001235
     100       0       7       2       0                               0D0001236
     100    1040       1       1       1              15        00000000D0001237
     100       0       7       2       0                               0D0001238
     110    1042       1       1       1               0        00000000D0001239
     110       0       3       1       0                               0D0001240
     110    1043       1       1       1               0        00000000D0001241
     110       0       7       1       0                               0D0001242
     100    1044       1       1       1              15        00000000D0001243
     100       0       7       2       0                               0D0001244
     100    1046       1       1       1              15        00000000D0001245
     100       0       7       2       0                               0D0001246
     100    1048       1       1       1              15        00000000D0001247
     100       0       7       2       0                               0D0001248
     100    1050       1       1       1              15        00000000D0001249
     100       0       7       2       0                               0D0001250
     100    1052       1       1       1              15        00000000D0001251
     100       0       7       2       0                               0D0001252
     100    1054       1       1       1              15        00000000D0001253
     100       0       3       2       0                               0D0001254
     110    1056       1       1       1               0        00000000D0001255
     110       0       7       1       0                               0D0001256
     100    1057       1       1       1              15        00000000D0001257
     100       0       3       2       0                               0D0001258
     100    1059       1       1       1              15        00000000D0001259
     100       0       3       2       0                               0D0001260
     100    1061       1       1       1              15        00000000D0001261
     100       0       3       2       0                               0D0001262
     100    1063       1       1       1              15        00000000D0001263
     100       0       3       2       0                               0D0001264
     100    1065       1       1       1              15        00000000D0001265
     100       0       3       2       0                               0D0001266
     100    1067       1       1       1              15        00000000D0001267
     100       0       3       2       0                               0D0001268
     100    1069       1       1       1              15        00000000D0001269
     100       0       3       2       0                               0D0001270
     100    1071       1       1       1              15        00000000D0001271
     100       0       3       2       0                               0D0001272
     100    1073       1       1       1              15        00000000D0001273
     100       0       3       2       0                               0D0001274
     100    1075       1       1       1              15        00000000D0001275
     100       0       3       2       0                               0D0001276
     100    1077       1       1       1              15        00000000D0001277
     100       0       3       2       0                               0D0001278
     100    1079       1       1       1              15        00000000D0001279
     100       0       3       2       0                               0D0001280
     100    1081       1       1       1              15        00000000D0001281
     100       0       3       2       0                               0D0001282
     110    1083       1       1       1               0        00000000D0001283
     110       0       3       1       0                               0D0001284
     100    1084       1       1       1              15        00000000D0001285
     100       0       3       2       0                               0D0001286
     110    1086       1       1       1               0        00000000D0001287
     110       0       3       1       0                               0D0001288
     100    1087       1       1       1              15        00000000D0001289
     100       0       3       2       0                               0D0001290
     100    1089       1       1       1              15        00000000D0001291
     100       0       3       2       0                               0D0001292
     100    1091       1       1       1              15        00000000D0001293
     100       0       3       2       0                               0D0001294
     100    1093       1       1       1              15        00000000D0001295
     100       0       3       2       0                               0D0001296
     110    1095       1       1       1               0        00000000D0001297
     110       0       3       1       0                               0D0001298
     110    1096       1       1       1               0        00000000D0001299
     110       0       3       1       0                               0D0001300
     110    1097       1       1       1               0        00000000D0001301
     110       0       3       1       0                               0D0001302
     100    1098       1       1       1              15        00000000D0001303
     100       0       3       2       0                               0D0001304
     110    1100       1       1       1               0        00000000D0001305
     110       0       3       1       0                               0D0001306
     100    1101       1       1       1              15        00000000D0001307
     100       0       3       2       0                               0D0001308
     100    1103       1       1       1              15        00000000D0001309
     100       0       7       2       0                               0D0001310
     100    1105       1       1       1              15        00000000D0001311
     100       0       7       2       0                               0D0001312
     100    1107       1       1       1              15        00000000D0001313
     100       0       7       2       0                               0D0001314
     100    1109       1       1       1              15        00000000D0001315
     100       0       7       2       0                               0D0001316
     100    1111       1       1       1              15        00000000D0001317
     100       0       7       2       0                               0D0001318
     100    1113       1       1       1              15        00000000D0001319
     100       0       7       2       0                               0D0001320
     100    1115       1       1       1              15        00000000D0001321
     100       0       7       2       0                               0D0001322
     100    1117       1       1       1              15        00000000D0001323
     100       0       7       2       0                               0D0001324
     100    1119       1       1       1              15        00000000D0001325
     100       0       7       2       0                               0D0001326
     100    1121       1       1       1              15        00000000D0001327
     100       0       7       2       0                               0D0001328
     110    1123       1       1       1               0        00000000D0001329
     110       0       7       1       0                               0D0001330
     110    1124       1       1       1               0        00000000D0001331
     110       0       7       1       0                               0D0001332
     100    1125       1       1       1              15        00000000D0001333
     100       0       7       2       0                               0D0001334
     100    1127       1       1       1              15        00000000D0001335
     100       0       7       2       0                               0D0001336
     110    1129       1       1       1               0        00000000D0001337
     110       0       7       1       0                               0D0001338
     110    1130       1       1       1               0        00000000D0001339
     110       0       7       1       0                               0D0001340
     100    1131       1       1       1              15        00000000D0001341
     100       0       7       2       0                               0D0001342
     100    1133       1       1       1              15        00000000D0001343
     100       0       7       2       0                               0D0001344
     110    1135       1       1       1               0        00000000D0001345
     110       0       7       1       0                               0D0001346
     110    1136       1       1       1               0        00000000D0001347
     110       0       7       1       0                               0D0001348
     110    1137       1       1       1               0        00000000D0001349
     110       0       7       1       0                               0D0001350
     100    1138       1       1       1              15        00000000D0001351
     100       0       7       2       0                               0D0001352
     110    1140       1       1       1               0        00000000D0001353
     110       0       7       1       0                               0D0001354
     110    1141       1       1       1               0        00000000D0001355
     110       0       3       1       0                               0D0001356
     100    1142       1       1       1              15        00000000D0001357
     100       0       3       2       0                               0D0001358
     100    1144       1       1       1              15        00000000D0001359
     100       0       3       2       0                               0D0001360
     110    1146       1       1       1               0        00000000D0001361
     110       0       3       1       0                               0D0001362
     100    1147       1       1       1              15        00000000D0001363
     100       0       3       2       0                               0D0001364
     100    1149       1       1       1              15        00000000D0001365
     100       0       3       2       0                               0D0001366
     110    1151       1       1       1               0        00000000D0001367
     110       0       3       1       0                               0D0001368
     110    1152       1       1       1               0        00000000D0001369
     110       0       7       1       0                               0D0001370
     100    1153       1       1       1              15        00000000D0001371
     100       0       7       2       0                               0D0001372
     110    1155       1       1       1               0        00000000D0001373
     110       0       7       1       0                               0D0001374
     110    1156       1       1       1               0        00000000D0001375
     110       0       3       1       0                               0D0001376
     100    1157       1       1       1              15        00000000D0001377
     100       0       3       2       0                               0D0001378
     100    1159       1       1       1              15        00000000D0001379
     100       0       3       2       0                               0D0001380
     110    1161       1       1       1               0        00000000D0001381
     110       0       3       1       0                               0D0001382
     100    1162       1       1       1              15        00000000D0001383
     100       0       3       2       0                               0D0001384
     100    1164       1       1       1              15        00000000D0001385
     100       0       3       2       0                               0D0001386
     100    1166       1       1       1              15        00000000D0001387
     100       0       7       2       0                               0D0001388
     110    1168       1       1       1               0        00000000D0001389
     110       0       7       1       0                               0D0001390
     100    1169       1       1       1              15        00000000D0001391
     100       0       7       2       0                               0D0001392
     100    1171       1       1       1              15        00000000D0001393
     100       0       7       2       0                               0D0001394
     110    1173       1       1       1               0        00000000D0001395
     110       0       7       1       0                               0D0001396
     100    1174       1       1       1              15        00000000D0001397
     100       0       7       2       0                               0D0001398
     100    1176       1       1       1              15        00000000D0001399
     100       0       7       2       0                               0D0001400
     110    1178       1       1       1               0        00000000D0001401
     110       0       7       1       0                               0D0001402
     100    1179       1       1       1              15        00000000D0001403
     100       0       7       2       0                               0D0001404
     100    1181       1       1       1              15        00000000D0001405
     100       0       7       2       0                               0D0001406
     110    1183       1       1       1               0        00000000D0001407
     110       0       7       1       0                               0D0001408
     100    1184       1       1       1              15        00000000D0001409
     100       0       7       2       0                               0D0001410
     100    1186       1       1       1              15        00000000D0001411
     100       0       7       2       0                               0D0001412
     100    1188       1       1       1              15        00000000D0001413
     100       0       7       2       0                               0D0001414
     100    1190       1       1       1              15        00000000D0001415
     100       0       7       2       0                               0D0001416
     100    1192       1       1       1              15        00000000D0001417
     100       0       7       2       0                               0D0001418
     100    1194       1       1       1              15        00000000D0001419
     100       0       7       2       0                               0D0001420
     100    1196       1       1       1              15        00000000D0001421
     100       0       7       2       0                               0D0001422
     110    1198       1       1       1               0        00000000D0001423
     110       0       3       1       0                               0D0001424
     110    1199       1       1       1               0        00000000D0001425
     110       0       7       1       0                               0D0001426
     100    1200       1       1       1              15        00000000D0001427
     100       0       7       2       0                               0D0001428
     100    1202       1       1       1              15        00000000D0001429
     100       0       7       2       0                               0D0001430
     100    1204       1       1       1              15        00000000D0001431
     100       0       7       2       0                               0D0001432
     100    1206       1       1       1              15        00000000D0001433
     100       0       7       2       0                               0D0001434
     100    1208       1       1       1              15        00000000D0001435
     100       0       7       2       0                               0D0001436
     100    1210       1       1       1              15        00000000D0001437
     100       0       3       2       0                               0D0001438
     110    1212       1       1       1               0        00000000D0001439
     110       0       7       1       0                               0D0001440
     100    1213       1       1       1              15        00000000D0001441
     100       0       3       2       0                               0D0001442
     100    1215       1       1       1              15        00000000D0001443
     100       0       3       2       0                               0D0001444
     100    1217       1       1       1              15        00000000D0001445
     100       0       3       2       0                               0D0001446
     100    1219       1       1       1              15        00000000D0001447
     100       0       3       2       0                               0D0001448
     100    1221       1       1       1              15        00000000D0001449
     100       0       3       2       0                               0D0001450
     100    1223       1       1       1              15        00000000D0001451
     100       0       3       2       0                               0D0001452
     100    1225       1       1       1              15        00000000D0001453
     100       0       3       2       0                               0D0001454
     100    1227       1       1       1              15        00000000D0001455
     100       0       3       2       0                               0D0001456
     100    1229       1       1       1              15        00000000D0001457
     100       0       3       2       0                               0D0001458
     100    1231       1       1       1              15        00000000D0001459
     100       0       3       2       0                               0D0001460
     100    1233       1       1       1              15        00000000D0001461
     100       0       3       2       0                               0D0001462
     100    1235       1       1       1              15        00000000D0001463
     100       0       3       2       0                               0D0001464
     100    1237       1       1       1              15        00000000D0001465
     100       0       3       2       0                               0D0001466
     110    1239       1       1       1               0        00000000D0001467
     110       0       3       1       0                               0D0001468
     100    1240       1       1       1              15        00000000D0001469
     100       0       3       2       0                               0D0001470
     110    1242       1       1       1               0        00000000D0001471
     110       0       3       1       0                               0D0001472
     100    1243       1       1       1              15        00000000D0001473
     100       0       3       2       0                               0D0001474
     100    1245       1       1       1              15        00000000D0001475
     100       0       3       2       0                               0D0001476
     100    1247       1       1       1              15        00000000D0001477
     100       0       3       2       0                               0D0001478
     100    1249       1       1       1              15        00000000D0001479
     100       0       3       2       0                               0D0001480
     110    1251       1       1       1               0        00000000D0001481
     110       0       3       1       0                               0D0001482
     110    1252       1       1       1               0        00000000D0001483
     110       0       3       1       0                               0D0001484
     110    1253       1       1       1               0        00000000D0001485
     110       0       3       1       0                               0D0001486
     100    1254       1       1       1              15        00000000D0001487
     100       0       3       2       0                               0D0001488
     110    1256       1       1       1               0        00000000D0001489
     110       0       3       1       0                               0D0001490
     100    1257       1       1       1              15        00000000D0001491
     100       0       3       2       0                               0D0001492
     100    1259       1       1       1              15        00000000D0001493
     100       0       7       2       0                               0D0001494
     100    1261       1       1       1              15        00000000D0001495
     100       0       7       2       0                               0D0001496
     100    1263       1       1       1              15        00000000D0001497
     100       0       7       2       0                               0D0001498
     100    1265       1       1       1              15        00000000D0001499
     100       0       7       2       0                               0D0001500
     100    1267       1       1       1              15        00000000D0001501
     100       0       7       2       0                               0D0001502
     100    1269       1       1       1              15        00000000D0001503
     100       0       7       2       0                               0D0001504
     100    1271       1       1       1              15        00000000D0001505
     100       0       7       2       0                               0D0001506
     100    1273       1       1       1              15        00000000D0001507
     100       0       7       2       0                               0D0001508
     100    1275       1       1       1              15        00000000D0001509
     100       0       7       2       0                               0D0001510
     100    1277       1       1       1              15        00000000D0001511
     100       0       7       2       0                               0D0001512
     110    1279       1       1       1               0        00000000D0001513
     110       0       7       1       0                               0D0001514
     110    1280       1       1       1               0        00000000D0001515
     110       0       7       1       0                               0D0001516
     100    1281       1       1       1              15        00000000D0001517
     100       0       7       2       0                               0D0001518
     100    1283       1       1       1              15        00000000D0001519
     100       0       7       2       0                               0D0001520
     110    1285       1       1       1               0        00000000D0001521
     110       0       7       1       0                               0D0001522
     110    1286       1       1       1               0        00000000D0001523
     110       0       7       1       0                               0D0001524
     100    1287       1       1       1              15        00000000D0001525
     100       0       7       2       0                               0D0001526
     100    1289       1       1       1              15        00000000D0001527
     100       0       7       2       0                               0D0001528
     110    1291       1       1       1               0        00000000D0001529
     110       0       7       1       0                               0D0001530
     110    1292       1       1       1               0        00000000D0001531
     110       0       7       1       0                               0D0001532
     110    1293       1       1       1               0        00000000D0001533
     110       0       7       1       0                               0D0001534
     100    1294       1       1       1              15        00000000D0001535
     100       0       7       2       0                               0D0001536
     110    1296       1       1       1               0        00000000D0001537
     110       0       7       1       0                               0D0001538
     110    1297       1       1       1               0        00000000D0001539
     110       0       3       1       0                               0D0001540
     100    1298       1       1       1              15        00000000D0001541
     100       0       3       2       0                               0D0001542
     100    1300       1       1       1              15        00000000D0001543
     100       0       3       2       0                               0D0001544
     110    1302       1       1       1               0        00000000D0001545
     110       0       3       1       0                               0D0001546
     100    1303       1       1       1              15        00000000D0001547
     100       0       3       2       0                               0D0001548
     100    1305       1       1       1              15        00000000D0001549
     100       0       3       2       0                               0D0001550
     110    1307       1       1       1               0        00000000D0001551
     110       0       3       1       0                               0D0001552
     110    1308       1       1       1               0        00000000D0001553
     110       0       7       1       0                               0D0001554
     100    1309       1       1       1              15        00000000D0001555
     100       0       7       2       0                               0D0001556
     110    1311       1       1       1               0        00000000D0001557
     110       0       7       1       0                               0D0001558
     110    1312       1       1       1               0        00000000D0001559
     110       0       3       1       0                               0D0001560
     100    1313       1       1       1              15        00000000D0001561
     100       0       3       2       0                               0D0001562
     100    1315       1       1       1              15        00000000D0001563
     100       0       3       2       0                               0D0001564
     110    1317       1       1       1               0        00000000D0001565
     110       0       3       1       0                               0D0001566
     100    1318       1       1       1              15        00000000D0001567
     100       0       3       2       0                               0D0001568
     100    1320       1       1       1              15        00000000D0001569
     100       0       3       2       0                               0D0001570
     100    1322       1       1       1              15        00000000D0001571
     100       0       7       2       0                               0D0001572
     110    1324       1       1       1               0        00000000D0001573
     110       0       7       1       0                               0D0001574
     100    1325       1       1       1              15        00000000D0001575
     100       0       7       2       0                               0D0001576
     100    1327       1       1       1              15        00000000D0001577
     100       0       7       2       0                               0D0001578
     110    1329       1       1       1               0        00000000D0001579
     110       0       7       1       0                               0D0001580
     100    1330       1       1       1              15        00000000D0001581
     100       0       7       2       0                               0D0001582
     100    1332       1       1       1              15        00000000D0001583
     100       0       7       2       0                               0D0001584
     110    1334       1       1       1               0        00000000D0001585
     110       0       7       1       0                               0D0001586
     100    1335       1       1       1              15        00000000D0001587
     100       0       7       2       0                               0D0001588
     100    1337       1       1       1              15        00000000D0001589
     100       0       7       2       0                               0D0001590
     110    1339       1       1       1               0        00000000D0001591
     110       0       7       1       0                               0D0001592
     100    1340       1       1       1              15        00000000D0001593
     100       0       7       2       0                               0D0001594
     100    1342       1       1       1              15        00000000D0001595
     100       0       7       2       0                               0D0001596
     100    1344       1       1       1              15        00000000D0001597
     100       0       7       2       0                               0D0001598
     100    1346       1       1       1              15        00000000D0001599
     100       0       7       2       0                               0D0001600
     100    1348       1       1       1              15        00000000D0001601
     100       0       7       2       0                               0D0001602
     100    1350       1       1       1              15        00000000D0001603
     100       0       7       2       0                               0D0001604
     100    1352       1       1       1              15        00000000D0001605
     100       0       7       2       0                               0D0001606
     110    1354       1       1       1               0        00000000D0001607
     110       0       3       1       0                               0D0001608
     110    1355       1       1       1               0        00000000D0001609
     110       0       7       1       0                               0D0001610
     100    1356       1       1       1              15        00000000D0001611
     100       0       7       2       0                               0D0001612
     100    1358       1       1       1              15        00000000D0001613
     100       0       7       2       0                               0D0001614
     100    1360       1       1       1              15        00000000D0001615
     100       0       7       2       0                               0D0001616
     100    1362       1       1       1              15        00000000D0001617
     100       0       7       2       0                               0D0001618
     100    1364       1       1       1              15        00000000D0001619
     100       0       7       2       0                               0D0001620
     100    1366       1       1       1              15        00000000D0001621
     100       0       3       2       0                               0D0001622
     110    1368       1       1       1               0        00000000D0001623
     110       0       7       1       0                               0D0001624
     100    1369       1       1       1              15        00000000D0001625
     100       0       3       2       0                               0D0001626
     100    1371       1       1       1              15        00000000D0001627
     100       0       3       2       0                               0D0001628
     100    1373       1       1       1              15        00000000D0001629
     100       0       3       2       0                               0D0001630
     100    1375       1       1       1              15        00000000D0001631
     100       0       3       2       0                               0D0001632
     100    1377       1       1       1              15        00000000D0001633
     100       0       3       2       0                               0D0001634
     100    1379       1       1       1              15        00000000D0001635
     100       0       3       2       0                               0D0001636
     100    1381       1       1       1              15        00000000D0001637
     100       0       3       2       0                               0D0001638
     100    1383       1       1       1              15        00000000D0001639
     100       0       3       2       0                               0D0001640
     100    1385       1       1       1              15        00000000D0001641
     100       0       3       2       0                               0D0001642
     100    1387       1       1       1              15        00000000D0001643
     100       0       3       2       0                               0D0001644
     100    1389       1       1       1              15        00000000D0001645
     100       0       3       2       0                               0D0001646
     100    1391       1       1       1              15        00000000D0001647
     100       0       3       2       0                               0D0001648
     100    1393       1       1       1              15        00000000D0001649
     100       0       3       2       0                               0D0001650
     110    1395       1       1       1               0        00000000D0001651
     110       0       3       1       0                               0D0001652
     100    1396       1       1       1              15        00000000D0001653
     100       0       3       2       0                               0D0001654
     110    1398       1       1       1               0        00000000D0001655
     110       0       3       1       0                               0D0001656
     100    1399       1       1       1              15        00000000D0001657
     100       0       3       2       0                               0D0001658
     100    1401       1       1       1              15        00000000D0001659
     100       0       3       2       0                               0D0001660
     100    1403       1       1       1              15        00000000D0001661
     100       0       3       2       0                               0D0001662
     100    1405       1       1       1              15        00000000D0001663
     100       0       3       2       0                               0D0001664
     110    1407       1       1       1               0        00000000D0001665
     110       0       3       1       0                               0D0001666
     110    1408       1       1       1               0        00000000D0001667
     110       0       3       1       0                               0D0001668
     110    1409       1       1       1               0        00000000D0001669
     110       0       3       1       0                               0D0001670
     100    1410       1       1       1              15        00000000D0001671
     100       0       3       2       0                               0D0001672
     110    1412       1       1       1               0        00000000D0001673
     110       0       3       1       0                               0D0001674
     100    1413       1       1       1              15        00000000D0001675
     100       0       3       2       0                               0D0001676
     100    1415       1       1       1              15        00000000D0001677
     100       0       7       2       0                               0D0001678
     100    1417       1       1       1              15        00000000D0001679
     100       0       7       2       0                               0D0001680
     100    1419       1       1       1              15        00000000D0001681
     100       0       7       2       0                               0D0001682
     100    1421       1       1       1              15        00000000D0001683
     100       0       7       2       0                               0D0001684
     100    1423       1       1       1              15        00000000D0001685
     100       0       7       2       0                               0D0001686
     100    1425       1       1       1              15        00000000D0001687
     100       0       7       2       0                               0D0001688
     100    1427       1       1       1              15        00000000D0001689
     100       0       7       2       0                               0D0001690
     100    1429       1       1       1              15        00000000D0001691
     100       0       7       2       0                               0D0001692
     100    1431       1       1       1              15        00000000D0001693
     100       0       7       2       0                               0D0001694
     100    1433       1       1       1              15        00000000D0001695
     100       0       7       2       0                               0D0001696
     110    1435       1       1       1               0        00000000D0001697
     110       0       7       1       0                               0D0001698
     110    1436       1       1       1               0        00000000D0001699
     110       0       7       1       0                               0D0001700
     100    1437       1       1       1              15        00000000D0001701
     100       0       7       2       0                               0D0001702
     100    1439       1       1       1              15        00000000D0001703
     100       0       7       2       0                               0D0001704
     110    1441       1       1       1               0        00000000D0001705
     110       0       7       1       0                               0D0001706
     110    1442       1       1       1               0        00000000D0001707
     110       0       7       1       0                               0D0001708
     100    1443       1       1       1              15        00000000D0001709
     100       0       7       2       0                               0D0001710
     100    1445       1       1       1              15        00000000D0001711
     100       0       7       2       0                               0D0001712
     110    1447       1       1       1               0        00000000D0001713
     110       0       7       1       0                               0D0001714
     110    1448       1       1       1               0        00000000D0001715
     110       0       7       1       0                               0D0001716
     110    1449       1       1       1               0        00000000D0001717
     110       0       7       1       0                               0D0001718
     100    1450       1       1       1              15        00000000D0001719
     100       0       7       2       0                               0D0001720
     110    1452       1       1       1               0        00000000D0001721
     110       0       7       1       0                               0D0001722
     110    1453       1       1       1               0        00000000D0001723
     110       0       3       1       0                               0D0001724
     100    1454       1       1       1              15        00000000D0001725
     100       0       3       2       0                               0D0001726
     100    1456       1       1       1              15        00000000D0001727
     100       0       3       2       0                               0D0001728
     110    1458       1       1       1               0        00000000D0001729
     110       0       3       1       0                               0D0001730
     100    1459       1       1       1              15        00000000D0001731
     100       0       3       2       0                               0D0001732
     100    1461       1       1       1              15        00000000D0001733
     100       0       3       2       0                               0D0001734
     110    1463       1       1       1               0        00000000D0001735
     110       0       3       1       0                               0D0001736
     110    1464       1       1       1               0        00000000D0001737
     110       0       7       1       0                               0D0001738
     100    1465       1       1       1              15        00000000D0001739
     100       0       7       2       0                               0D0001740
     110    1467       1       1       1               0        00000000D0001741
     110       0       7       1       0                               0D0001742
     110    1468       1       1       1               0        00000000D0001743
     110       0       3       1       0                               0D0001744
     100    1469       1       1       1              15        00000000D0001745
     100       0       3       2       0                               0D0001746
     100    1471       1       1       1              15        00000000D0001747
     100       0       3       2       0                               0D0001748
     110    1473       1       1       1               0        00000000D0001749
     110       0       3       1       0                               0D0001750
     100    1474       1       1       1              15        00000000D0001751
     100       0       3       2       0                               0D0001752
     100    1476       1       1       1              15        00000000D0001753
     100       0       3       2       0                               0D0001754
     100    1478       1       1       1              15        00000000D0001755
     100       0       7       2       0                               0D0001756
     110    1480       1       1       1               0        00000000D0001757
     110       0       7       1       0                               0D0001758
     100    1481       1       1       1              15        00000000D0001759
     100       0       7       2       0                               0D0001760
     100    1483       1       1       1              15        00000000D0001761
     100       0       7       2       0                               0D0001762
     110    1485       1       1       1               0        00000000D0001763
     110       0       7       1       0                               0D0001764
     100    1486       1       1       1              15        00000000D0001765
     100       0       7       2       0                               0D0001766
     100    1488       1       1       1              15        00000000D0001767
     100       0       7       2       0                               0D0001768
     110    1490       1       1       1               0        00000000D0001769
     110       0       7       1       0                               0D0001770
     100    1491       1       1       1              15        00000000D0001771
     100       0       7       2       0                               0D0001772
     100    1493       1       1       1              15        00000000D0001773
     100       0       7       2       0                               0D0001774
     110    1495       1       1       1               0        00000000D0001775
     110       0       7       1       0                               0D0001776
     100    1496       1       1       1              15        00000000D0001777
     100       0       7       2       0                               0D0001778
     100    1498       1       1       1              15        00000000D0001779
     100       0       7       2       0                               0D0001780
     100    1500       1       1       1              15        00000000D0001781
     100       0       7       2       0                               0D0001782
     100    1502       1       1       1              15        00000000D0001783
     100       0       7       2       0                               0D0001784
     100    1504       1       1       1              15        00000000D0001785
     100       0       7       2       0                               0D0001786
     100    1506       1       1       1              15        00000000D0001787
     100       0       7       2       0                               0D0001788
     100    1508       1       1       1              15        00000000D0001789
     100       0       7       2       0                               0D0001790
     110    1510       1       1       1               0        00000000D0001791
     110       0       3       1       0                               0D0001792
     110    1511       1       1       1               0        00000000D0001793
     110       0       7       1       0                               0D0001794
     100    1512       1       1       1              15        00000000D0001795
     100       0       7       2       0                               0D0001796
     100    1514       1       1       1              15        00000000D0001797
     100       0       7       2       0                               0D0001798
     100    1516       1       1       1              15        00000000D0001799
     100       0       7       2       0                               0D0001800
     100    1518       1       1       1              15        00000000D0001801
     100       0       7       2       0                               0D0001802
     100    1520       1       1       1              15        00000000D0001803
     100       0       7       2       0                               0D0001804
     100    1522       1       1       1              15        00000000D0001805
     100       0       3       2       0                               0D0001806
     110    1524       1       1       1               0        00000000D0001807
     110       0       7       1       0                               0D0001808
     100    1525       1       1       1              15        00000000D0001809
     100       0       3       2       0                               0D0001810
     100    1527       1       1       1              15        00000000D0001811
     100       0       3       2       0                               0D0001812
     100    1529       1       1       1              15        00000000D0001813
     100       0       3       2       0                               0D0001814
     100    1531       1       1       1              15        00000000D0001815
     100       0       3       2       0                               0D0001816
     100    1533       1       1       1              15        00000000D0001817
     100       0       3       2       0                               0D0001818
     100    1535       1       1       1              15        00000000D0001819
     100       0       3       2       0                               0D0001820
     100    1537       1       1       1              15        00000000D0001821
     100       0       3       2       0                               0D0001822
     100    1539       1       1       1              15        00000000D0001823
     100       0       3       2       0                               0D0001824
     100    1541       1       1       1              15        00000000D0001825
     100       0       3       2       0                               0D0001826
     100    1543       1       1       1              15        00000000D0001827
     100       0       3       2       0                               0D0001828
     100    1545       1       1       1              15        00000000D0001829
     100       0       3       2       0                               0D0001830
     100    1547       1       1       1              15        00000000D0001831
     100       0       3       2       0                               0D0001832
     100    1549       1       1       1              15        00000000D0001833
     100       0       3       2       0                               0D0001834
     110    1551       1       1       1               0        00000000D0001835
     110       0       3       1       0                               0D0001836
     100    1552       1       1       1              15        00000000D0001837
     100       0       3       2       0                               0D0001838
     110    1554       1       1       1               0        00000000D0001839
     110       0       3       1       0                               0D0001840
     100    1555       1       1       1              15        00000000D0001841
     100       0       3       2       0                               0D0001842
     100    1557       1       1       1              15        00000000D0001843
     100       0       3       2       0                               0D0001844
     100    1559       1       1       1              15        00000000D0001845
     100       0       3       2       0                               0D0001846
     100    1561       1       1       1              15        00000000D0001847
     100       0       3       2       0                               0D0001848
     110    1563       1       1       1               0        00000000D0001849
     110       0       3       1       0                               0D0001850
     110    1564       1       1       1               0        00000000D0001851
     110       0       3       1       0                               0D0001852
     110    1565       1       1       1               0        00000000D0001853
     110       0       3       1       0                               0D0001854
     100    1566       1       1       1              15        00000000D0001855
     100       0       3       2       0                               0D0001856
     110    1568       1       1       1               0        00000000D0001857
     110       0       3       1       0                               0D0001858
     100    1569       1       1       1              15        00000000D0001859
     100       0       3       2       0                               0D0001860
     100    1571       1       1       1              15        00000000D0001861
     100       0       7       2       0                               0D0001862
     100    1573       1       1       1              15        00000000D0001863
     100       0       7       2       0                               0D0001864
     100    1575       1       1       1              15        00000000D0001865
     100       0       7       2       0                               0D0001866
     100    1577       1       1       1              15        00000000D0001867
     100       0       7       2       0                               0D0001868
     100    1579       1       1       1              15        00000000D0001869
     100       0       7       2       0                               0D0001870
     100    1581       1       1       1              15        00000000D0001871
     100       0       7       2       0                               0D0001872
     100    1583       1       1       1              15        00000000D0001873
     100       0       7       2       0                               0D0001874
     100    1585       1       1       1              15        00000000D0001875
     100       0       7       2       0                               0D0001876
     100    1587       1       1       1              15        00000000D0001877
     100       0       7       2       0                               0D0001878
     100    1589       1       1       1              15        00000000D0001879
     100       0       7       2       0                               0D0001880
     110    1591       1       1       1               0        00000000D0001881
     110       0       7       1       0                               0D0001882
     110    1592       1       1       1               0        00000000D0001883
     110       0       7       1       0                               0D0001884
     100    1593       1       1       1              15        00000000D0001885
     100       0       7       2       0                               0D0001886
     100    1595       1       1       1              15        00000000D0001887
     100       0       7       2       0                               0D0001888
     110    1597       1       1       1               0        00000000D0001889
     110       0       7       1       0                               0D0001890
     110    1598       1       1       1               0        00000000D0001891
     110       0       7       1       0                               0D0001892
     100    1599       1       1       1              15        00000000D0001893
     100       0       7       2       0                               0D0001894
     100    1601       1       1       1              15        00000000D0001895
     100       0       7       2       0                               0D0001896
     110    1603       1       1       1               0        00000000D0001897
     110       0       7       1       0                               0D0001898
     110    1604       1       1       1               0        00000000D0001899
     110       0       7       1       0                               0D0001900
     110    1605       1       1       1               0        00000000D0001901
     110       0       7       1       0                               0D0001902
     100    1606       1       1       1              15        00000000D0001903
     100       0       7       2       0                               0D0001904
     110    1608       1       1       1               0        00000000D0001905
     110       0       7       1       0                               0D0001906
     110    1609       1       1       1               0        00000000D0001907
     110       0       3       1       0                               0D0001908
     100    1610       1       1       1              15        00000000D0001909
     100       0       3       2       0                               0D0001910
     100    1612       1       1       1              15        00000000D0001911
     100       0       3       2       0                               0D0001912
     110    1614       1       1       1               0        00000000D0001913
     110       0       3       1       0                               0D0001914
     100    1615       1       1       1              15        00000000D0001915
     100       0       3       2       0                               0D0001916
     100    1617       1       1       1              15        00000000D0001917
     100       0       3       2       0                               0D0001918
     110    1619       1       1       1               0        00000000D0001919
     110       0       3       1       0                               0D0001920
     110    1620       1       1       1               0        00000000D0001921
     110       0       7       1       0                               0D0001922
     100    1621       1       1       1              15        00000000D0001923
     100       0       7       2       0                               0D0001924
     110    1623       1       1       1               0        00000000D0001925
     110       0       7       1       0                               0D0001926
     110    1624       1       1       1               0        00000000D0001927
     110       0       3       1       0                               0D0001928
     100    1625       1       1       1              15        00000000D0001929
     100       0       3       2       0                               0D0001930
     100    1627       1       1       1              15        00000000D0001931
     100       0       3       2       0                               0D0001932
     110    1629       1       1       1               0        00000000D0001933
     110       0       3       1       0                               0D0001934
     100    1630       1       1       1              15        00000000D0001935
     100       0       3       2       0                               0D0001936
     100    1632       1       1       1              15        00000000D0001937
     100       0       3       2       0                               0D0001938
     100    1634       1       1       1              15        00000000D0001939
     100       0       7       2       0                               0D0001940
     110    1636       1       1       1               0        00000000D0001941
     110       0       7       1       0                               0D0001942
     100    1637       1       1       1              15        00000000D0001943
     100       0       7       2       0                               0D0001944
     100    1639       1       1       1              15        00000000D0001945
     100       0       7       2       0                               0D0001946
     110    1641       1       1       1               0        00000000D0001947
     110       0       7       1       0                               0D0001948
     100    1642       1       1       1              15        00000000D0001949
     100       0       7       2       0                               0D0001950
     100    1644       1       1       1              15        00000000D0001951
     100       0       7       2       0                               0D0001952
     110    1646       1       1       1               0        00000000D0001953
     110       0       7       1       0                               0D0001954
     100    1647       1       1       1              15        00000000D0001955
     100       0       7       2       0                               0D0001956
     100    1649       1       1       1              15        00000000D0001957
     100       0       7       2       0                               0D0001958
     110    1651       1       1       1               0        00000000D0001959
     110       0       7       1       0                               0D0001960
     100    1652       1       1       1              15        00000000D0001961
     100       0       7       2       0                               0D0001962
     100    1654       1       1       1              15        00000000D0001963
     100       0       7       2       0                               0D0001964
     100    1656       1       1       1              15        00000000D0001965
     100       0       7       2       0                               0D0001966
     100    1658       1       1       1              15        00000000D0001967
     100       0       7       2       0                               0D0001968
     100    1660       1       1       1              15        00000000D0001969
     100       0       7       2       0                               0D0001970
     100    1662       1       1       1              15        00000000D0001971
     100       0       7       2       0                               0D0001972
     100    1664       1       1       1              15        00000000D0001973
     100       0       7       2       0                               0D0001974
     110    1666       1       1       1               0        00000000D0001975
     110       0       3       1       0                               0D0001976
     110    1667       1       1       1               0        00000000D0001977
     110       0       7       1       0                               0D0001978
     100    1668       1       1       1              15        00000000D0001979
     100       0       7       2       0                               0D0001980
     100    1670       1       1       1              15        00000000D0001981
     100       0       7       2       0                               0D0001982
     100    1672       1       1       1              15        00000000D0001983
     100       0       7       2       0                               0D0001984
     100    1674       1       1       1              15        00000000D0001985
     100       0       7       2       0                               0D0001986
     100    1676       1       1       1              15        00000000D0001987
     100       0       7       2       0                               0D0001988
     100    1678       1       1       1              15        00000000D0001989
     100       0       3       2       0                               0D0001990
     110    1680       1       1       1               0        00000000D0001991
     110       0       7       1       0                               0D0001992
     100    1681       1       1       1              15        00000000D0001993
     100       0       3       2       0                               0D0001994
     100    1683       1       1       1              15        00000000D0001995
     100       0       3       2       0                               0D0001996
     100    1685       1       1       1              15        00000000D0001997
     100       0       3       2       0                               0D0001998
     100    1687       1       1       1              15        00000000D0001999
     100       0       3       2       0                               0D0002000
     100    1689       1       1       1              15        00000000D0002001
     100       0       3       2       0                               0D0002002
     100    1691       1       1       1              15        00000000D0002003
     100       0       3       2       0                               0D0002004
     100    1693       1       1       1              15        00000000D0002005
     100       0       3       2       0                               0D0002006
     100    1695       1       1       1              15        00000000D0002007
     100       0       3       2       0                               0D0002008
     100    1697       1       1       1              15        00000000D0002009
     100       0       3       2       0                               0D0002010
     100    1699       1       1       1              15        00000000D0002011
     100       0       3       2       0                               0D0002012
     100    1701       1       1       1              15        00000000D0002013
     100       0       3       2       0                               0D0002014
     100    1703       1       1       1              15        00000000D0002015
     100       0       3       2       0                               0D0002016
     100    1705       1       1       1              15        00000000D0002017
     100       0       3       2       0                               0D0002018
     110    1707       1       1       1               0        00000000D0002019
     110       0       3       1       0                               0D0002020
     100    1708       1       1       1              15        00000000D0002021
     100       0       3       2       0                               0D0002022
     110    1710       1       1       1               0        00000000D0002023
     110       0       3       1       0                               0D0002024
     100    1711       1       1       1              15        00000000D0002025
     100       0       3       2       0                               0D0002026
     100    1713       1       1       1              15        00000000D0002027
     100       0       3       2       0                               0D0002028
     100    1715       1       1       1              15        00000000D0002029
     100       0       3       2       0                               0D0002030
     100    1717       1       1       1              15        00000000D0002031
     100       0       3       2       0                               0D0002032
     110    1719       1       1       1               0        00000000D0002033
     110       0       3       1       0                               0D0002034
     110    1720       1       1       1               0        00000000D0002035
     110       0       3       1       0                               0D0002036
     110    1721       1       1       1               0        00000000D0002037
     110       0       3       1       0                               0D0002038
     100    1722       1       1       1              15        00000000D0002039
     100       0       3       2       0                               0D0002040
     110    1724       1       1       1               0        00000000D0002041
     110       0       3       1       0                               0D0002042
     100    1725       1       1       1              15        00000000D0002043
     100       0       3       2       0                               0D0002044
     100    1727       1       1       1              15        00000000D0002045
     100       0       7       2       0                               0D0002046
     100    1729       1       1       1              15        00000000D0002047
     100       0       7       2       0                               0D0002048
     100    1731       1       1       1              15        00000000D0002049
     100       0       7       2       0                               0D0002050
     100    1733       1       1       1              15        00000000D0002051
     100       0       7       2       0                               0D0002052
     100    1735       1       1       1              15        00000000D0002053
     100       0       7       2       0                               0D0002054
     100    1737       1       1       1              15        00000000D0002055
     100       0       7       2       0                               0D0002056
     100    1739       1       1       1              15        00000000D0002057
     100       0       7       2       0                               0D0002058
     100    1741       1       1       1              15        00000000D0002059
     100       0       7       2       0                               0D0002060
     100    1743       1       1       1              15        00000000D0002061
     100       0       7       2       0                               0D0002062
     100    1745       1       1       1              15        00000000D0002063
     100       0       7       2       0                               0D0002064
     110    1747       1       1       1               0        00000000D0002065
     110       0       7       1       0                               0D0002066
     110    1748       1       1       1               0        00000000D0002067
     110       0       7       1       0                               0D0002068
     100    1749       1       1       1              15        00000000D0002069
     100       0       7       2       0                               0D0002070
     100    1751       1       1       1              15        00000000D0002071
     100       0       7       2       0                               0D0002072
     110    1753       1       1       1               0        00000000D0002073
     110       0       7       1       0                               0D0002074
     110    1754       1       1       1               0        00000000D0002075
     110       0       7       1       0                               0D0002076
     100    1755       1       1       1              15        00000000D0002077
     100       0       7       2       0                               0D0002078
     100    1757       1       1       1              15        00000000D0002079
     100       0       7       2       0                               0D0002080
     110    1759       1       1       1               0        00000000D0002081
     110       0       7       1       0                               0D0002082
     110    1760       1       1       1               0        00000000D0002083
     110       0       7       1       0                               0D0002084
     110    1761       1       1       1               0        00000000D0002085
     110       0       7       1       0                               0D0002086
     100    1762       1       1       1              15        00000000D0002087
     100       0       7       2       0                               0D0002088
     110    1764       1       1       1               0        00000000D0002089
     110       0       7       1       0                               0D0002090
     110    1765       1       1       1               0        00000000D0002091
     110       0       3       1       0                               0D0002092
     100    1766       1       1       1              15        00000000D0002093
     100       0       3       2       0                               0D0002094
     100    1768       1       1       1              15        00000000D0002095
     100       0       3       2       0                               0D0002096
     110    1770       1       1       1               0        00000000D0002097
     110       0       3       1       0                               0D0002098
     100    1771       1       1       1              15        00000000D0002099
     100       0       3       2       0                               0D0002100
     100    1773       1       1       1              15        00000000D0002101
     100       0       3       2       0                               0D0002102
     110    1775       1       1       1               0        00000000D0002103
     110       0       3       1       0                               0D0002104
     110    1776       1       1       1               0        00000000D0002105
     110       0       7       1       0                               0D0002106
     100    1777       1       1       1              15        00000000D0002107
     100       0       7       2       0                               0D0002108
     110    1779       1       1       1               0        00000000D0002109
     110       0       7       1       0                               0D0002110
     110    1780       1       1       1               0        00000000D0002111
     110       0       3       1       0                               0D0002112
     100    1781       1       1       1              15        00000000D0002113
     100       0       3       2       0                               0D0002114
     100    1783       1       1       1              15        00000000D0002115
     100       0       3       2       0                               0D0002116
     110    1785       1       1       1               0        00000000D0002117
     110       0       3       1       0                               0D0002118
     100    1786       1       1       1              15        00000000D0002119
     100       0       3       2       0                               0D0002120
     100    1788       1       1       1              15        00000000D0002121
     100       0       3       2       0                               0D0002122
     100    1790       1       1       1              15        00000000D0002123
     100       0       7       2       0                               0D0002124
     110    1792       1       1       1               0        00000000D0002125
     110       0       7       1       0                               0D0002126
     100    1793       1       1       1              15        00000000D0002127
     100       0       7       2       0                               0D0002128
     100    1795       1       1       1              15        00000000D0002129
     100       0       7       2       0                               0D0002130
     110    1797       1       1       1               0        00000000D0002131
     110       0       7       1       0                               0D0002132
     100    1798       1       1       1              15        00000000D0002133
     100       0       7       2       0                               0D0002134
     100    1800       1       1       1              15        00000000D0002135
     100       0       7       2       0                               0D0002136
     110    1802       1       1       1               0        00000000D0002137
     110       0       7       1       0                               0D0002138
     100    1803       1       1       1              15        00000000D0002139
     100       0       7       2       0                               0D0002140
     100    1805       1       1       1              15        00000000D0002141
     100       0       7       2       0                               0D0002142
     110    1807       1       1       1               0        00000000D0002143
     110       0       7       1       0                               0D0002144
     100    1808       1       1       1              15        00000000D0002145
     100       0       7       2       0                               0D0002146
     100    1810       1       1       1              15        00000000D0002147
     100       0       7       2       0                               0D0002148
     100    1812       1       1       1              15        00000000D0002149
     100       0       7       2       0                               0D0002150
     100    1814       1       1       1              15        00000000D0002151
     100       0       7       2       0                               0D0002152
     100    1816       1       1       1              15        00000000D0002153
     100       0       7       2       0                               0D0002154
     100    1818       1       1       1              15        00000000D0002155
     100       0       7       2       0                               0D0002156
     100    1820       1       1       1              15        00000000D0002157
     100       0       7       2       0                               0D0002158
     110    1822       1       1       1               0        00000000D0002159
     110       0       3       1       0                               0D0002160
     110    1823       1       1       1               0        00000000D0002161
     110       0       7       1       0                               0D0002162
     100    1824       1       1       1              15        00000000D0002163
     100       0       7       2       0                               0D0002164
     100    1826       1       1       1              15        00000000D0002165
     100       0       7       2       0                               0D0002166
     100    1828       1       1       1              15        00000000D0002167
     100       0       7       2       0                               0D0002168
     100    1830       1       1       1              15        00000000D0002169
     100       0       7       2       0                               0D0002170
     100    1832       1       1       1              15        00000000D0002171
     100       0       7       2       0                               0D0002172
     100    1834       1       1       1              15        00000000D0002173
     100       0       3       2       0                               0D0002174
     110    1836       1       1       1               0        00000000D0002175
     110       0       7       1       0                               0D0002176
     100    1837       1       1       1              15        00000000D0002177
     100       0       3       2       0                               0D0002178
     100    1839       1       1       1              15        00000000D0002179
     100       0       3       2       0                               0D0002180
     100    1841       1       1       1              15        00000000D0002181
     100       0       3       2       0                               0D0002182
     100    1843       1       1       1              15        00000000D0002183
     100       0       3       2       0                               0D0002184
     100    1845       1       1       1              15        00000000D0002185
     100       0       3       2       0                               0D0002186
     100    1847       1       1       1              15        00000000D0002187
     100       0       3       2       0                               0D0002188
     100    1849       1       1       1              15        00000000D0002189
     100       0       3       2       0                               0D0002190
     100    1851       1       1       1              15        00000000D0002191
     100       0       3       2       0                               0D0002192
     100    1853       1       1       1              15        00000000D0002193
     100       0       3       2       0                               0D0002194
     100    1855       1       1       1              15        00000000D0002195
     100       0       3       2       0                               0D0002196
     100    1857       1       1       1              15        00000000D0002197
     100       0       3       2       0                               0D0002198
     100    1859       1       1       1              15        00000000D0002199
     100       0       3       2       0                               0D0002200
     100    1861       1       1       1              15        00000000D0002201
     100       0       3       2       0                               0D0002202
     110    1863       1       1       1               0        00000000D0002203
     110       0       3       1       0                               0D0002204
     100    1864       1       1       1              15        00000000D0002205
     100       0       3       2       0                               0D0002206
     110    1866       1       1       1               0        00000000D0002207
     110       0       3       1       0                               0D0002208
     100    1867       1       1       1              15        00000000D0002209
     100       0       3       2       0                               0D0002210
     100    1869       1       1       1              15        00000000D0002211
     100       0       3       2       0                               0D0002212
     100    1871       1       1       1              15        00000000D0002213
     100       0       3       2       0                               0D0002214
     100    1873       1       1       1              15        00000000D0002215
     100       0       3       2       0                               0D0002216
     110    1875       1       1       1               0        00000000D0002217
     110       0       3       1       0                               0D0002218
     110    1876       1       1       1               0        00000000D0002219
     110       0       3       1       0                               0D0002220
     110    1877       1       1       1               0        00000000D0002221
     110       0       3       1       0                               0D0002222
     100    1878       1       1       1              15        00000000D0002223
     100       0       3       2       0                               0D0002224
     110    1880       1       1       1               0        00000000D0002225
     110       0       3       1       0                               0D0002226
     100    1881       1       1       1              15        00000000D0002227
     100       0       3       2       0                               0D0002228
     100    1883       1       1       1              15        00000000D0002229
     100       0       7       2       0                               0D0002230
     100    1885       1       1       1              15        00000000D0002231
     100       0       7       2       0                               0D0002232
     100    1887       1       1       1              15        00000000D0002233
     100       0       7       2       0                               0D0002234
     100    1889       1       1       1              15        00000000D0002235
     100       0       7       2       0                               0D0002236
     100    1891       1       1       1              15        00000000D0002237
     100       0       7       2       0                               0D0002238
     100    1893       1       1       1              15        00000000D0002239
     100       0       7       2       0                               0D0002240
     100    1895       1       1       1              15        00000000D0002241
     100       0       7       2       0                               0D0002242
     100    1897       1       1       1              15        00000000D0002243
     100       0       7       2       0                               0D0002244
     100    1899       1       1       1              15        00000000D0002245
     100       0       7       2       0                               0D0002246
     100    1901       1       1       1              15        00000000D0002247
     100       0       7       2       0                               0D0002248
     110    1903       1       1       1               0        00000000D0002249
     110       0       7       1       0                               0D0002250
     110    1904       1       1       1               0        00000000D0002251
     110       0       7       1       0                               0D0002252
     100    1905       1       1       1              15        00000000D0002253
     100       0       7       2       0                               0D0002254
     100    1907       1       1       1              15        00000000D0002255
     100       0       7       2       0                               0D0002256
     110    1909       1       1       1               0        00000000D0002257
     110       0       7       1       0                               0D0002258
     110    1910       1       1       1               0        00000000D0002259
     110       0       7       1       0                               0D0002260
     100    1911       1       1       1              15        00000000D0002261
     100       0       7       2       0                               0D0002262
     100    1913       1       1       1              15        00000000D0002263
     100       0       7       2       0                               0D0002264
     110    1915       1       1       1               0        00000000D0002265
     110       0       7       1       0                               0D0002266
     110    1916       1       1       1               0        00000000D0002267
     110       0       7       1       0                               0D0002268
     110    1917       1       1       1               0        00000000D0002269
     110       0       7       1       0                               0D0002270
     100    1918       1       1       1              15        00000000D0002271
     100       0       7       2       0                               0D0002272
     110    1920       1       1       1               0        00000000D0002273
     110       0       7       1       0                               0D0002274
     110    1921       1       1       1               0        00000000D0002275
     110       0       3       1       0                               0D0002276
     100    1922       1       1       1              15        00000000D0002277
     100       0       3       2       0                               0D0002278
     100    1924       1       1       1              15        00000000D0002279
     100       0       3       2       0                               0D0002280
     110    1926       1       1       1               0        00000000D0002281
     110       0       3       1       0                               0D0002282
     100    1927       1       1       1              15        00000000D0002283
     100       0       3       2       0                               0D0002284
     100    1929       1       1       1              15        00000000D0002285
     100       0       3       2       0                               0D0002286
     110    1931       1       1       1               0        00000000D0002287
     110       0       3       1       0                               0D0002288
     110    1932       1       1       1               0        00000000D0002289
     110       0       7       1       0                               0D0002290
     100    1933       1       1       1              15        00000000D0002291
     100       0       7       2       0                               0D0002292
     110    1935       1       1       1               0        00000000D0002293
     110       0       7       1       0                               0D0002294
     110    1936       1       1       1               0        00000000D0002295
     110       0       3       1       0                               0D0002296
     100    1937       1       1       1              15        00000000D0002297
     100       0       3       2       0                               0D0002298
     100    1939       1       1       1              15        00000000D0002299
     100       0       3       2       0                               0D0002300
     110    1941       1       1       1               0        00000000D0002301
     110       0       3       1       0                               0D0002302
     100    1942       1       1       1              15        00000000D0002303
     100       0       3       2       0                               0D0002304
     100    1944       1       1       1              15        00000000D0002305
     100       0       3       2       0                               0D0002306
     100    1946       1       1       1              15        00000000D0002307
     100       0       7       2       0                               0D0002308
     110    1948       1       1       1               0        00000000D0002309
     110       0       7       1       0                               0D0002310
     100    1949       1       1       1              15        00000000D0002311
     100       0       7       2       0                               0D0002312
     100    1951       1       1       1              15        00000000D0002313
     100       0       7       2       0                               0D0002314
     110    1953       1       1       1               0        00000000D0002315
     110       0       7       1       0                               0D0002316
     100    1954       1       1       1              15        00000000D0002317
     100       0       7       2       0                               0D0002318
     100    1956       1       1       1              15        00000000D0002319
     100       0       7       2       0                               0D0002320
     110    1958       1       1       1               0        00000000D0002321
     110       0       7       1       0                               0D0002322
     100    1959       1       1       1              15        00000000D0002323
     100       0       7       2       0                               0D0002324
     100    1961       1       1       1              15        00000000D0002325
     100       0       7       2       0                               0D0002326
     110    1963       1       1       1               0        00000000D0002327
     110       0       7       1       0                               0D0002328
     100    1964       1       1       1              15        00000000D0002329
     100       0       7       2       0                               0D0002330
     100    1966       1       1       1              15        00000000D0002331
     100       0       7       2       0                               0D0002332
     100    1968       1       1       1              15        00000000D0002333
     100       0       7       2       0                               0D0002334
     100    1970       1       1       1              15        00000000D0002335
     100       0       7       2       0                               0D0002336
     100    1972       1       1       1              15        00000000D0002337
     100       0       7       2       0                               0D0002338
     100    1974       1       1       1              15        00000000D0002339
     100       0       7       2       0                               0D0002340
     100    1976       1       1       1              15        00000000D0002341
     100       0       7       2       0                               0D0002342
     110    1978       1       1       1               0        00000000D0002343
     110       0       3       1       0                               0D0002344
     110    1979       1       1       1               0        00000000D0002345
     110       0       7       1       0                               0D0002346
     100    1980       1       1       1              15        00000000D0002347
     100       0       7       2       0                               0D0002348
     100    1982       1       1       1              15        00000000D0002349
     100       0       7       2       0                               0D0002350
     100    1984       1       1       1              15        00000000D0002351
     100       0       7       2       0                               0D0002352
     100    1986       1       1       1              15        00000000D0002353
     100       0       7       2       0                               0D0002354
     100    1988       1       1       1              15        00000000D0002355
     100       0       7       2       0                               0D0002356
     100    1990       1       1       1              15        00000000D0002357
     100       0       3       2       0                               0D0002358
     110    1992       1       1       1               0        00000000D0002359
     110       0       7       1       0                               0D0002360
     100    1993       1       1       1              15        00000000D0002361
     100       0       3       2       0                               0D0002362
     100    1995       1       1       1              15        00000000D0002363
     100       0       3       2       0                               0D0002364
     100    1997       1       1       1              15        00000000D0002365
     100       0       3       2       0                               0D0002366
     100    1999       1       1       1              15        00000000D0002367
     100       0       3       2       0                               0D0002368
     100    2001       1       1       1              15        00000000D0002369
     100       0       3       2       0                               0D0002370
     100    2003       1       1       1              15        00000000D0002371
     100       0       3       2       0                               0D0002372
     100    2005       1       1       1              15        00000000D0002373
     100       0       3       2       0                               0D0002374
     100    2007       1       1       1              15        00000000D0002375
     100       0       3       2       0                               0D0002376
     100    2009       1       1       1              15        00000000D0002377
     100       0       3       2       0                               0D0002378
     100    2011       1       1       1              15        00000000D0002379
     100       0       3       2       0                               0D0002380
     100    2013       1       1       1              15        00000000D0002381
     100       0       3       2       0                               0D0002382
     100    2015       1       1       1              15        00000000D0002383
     100       0       3       2       0                               0D0002384
     100    2017       1       1       1              15        00000000D0002385
     100       0       3       2       0                               0D0002386
     110    2019       1       1       1               0        00000000D0002387
     110       0       3       1       0                               0D0002388
     100    2020       1       1       1              15        00000000D0002389
     100       0       3       2       0                               0D0002390
     110    2022       1       1       1               0        00000000D0002391
     110       0       3       1       0                               0D0002392
     100    2023       1       1       1              15        00000000D0002393
     100       0       3       2       0                               0D0002394
     100    2025       1       1       1              15        00000000D0002395
     100       0       3       2       0                               0D0002396
     100    2027       1       1       1              15        00000000D0002397
     100       0       3       2       0                               0D0002398
     100    2029       1       1       1              15        00000000D0002399
     100       0       3       2       0                               0D0002400
     110    2031       1       1       1               0        00000000D0002401
     110       0       3       1       0                               0D0002402
     110    2032       1       1       1               0        00000000D0002403
     110       0       3       1       0                               0D0002404
     110    2033       1       1       1               0        00000000D0002405
     110       0       3       1       0                               0D0002406
     100    2034       1       1       1              15        00000000D0002407
     100       0       3       2       0                               0D0002408
     110    2036       1       1       1               0        00000000D0002409
     110       0       3       1       0                               0D0002410
     100    2037       1       1       1              15        00000000D0002411
     100       0       3       2       0                               0D0002412
     100    2039       1       1       1              15        00000000D0002413
     100       0       7       2       0                               0D0002414
     100    2041       1       1       1              15        00000000D0002415
     100       0       7       2       0                               0D0002416
     100    2043       1       1       1              15        00000000D0002417
     100       0       7       2       0                               0D0002418
     100    2045       1       1       1              15        00000000D0002419
     100       0       7       2       0                               0D0002420
     100    2047       1       1       1              15        00000000D0002421
     100       0       7       2       0                               0D0002422
     100    2049       1       1       1              15        00000000D0002423
     100       0       7       2       0                               0D0002424
     100    2051       1       1       1              15        00000000D0002425
     100       0       7       2       0                               0D0002426
     100    2053       1       1       1              15        00000000D0002427
     100       0       7       2       0                               0D0002428
     100    2055       1       1       1              15        00000000D0002429
     100       0       7       2       0                               0D0002430
     100    2057       1       1       1              15        00000000D0002431
     100       0       7       2       0                               0D0002432
     110    2059       1       1       1               0        00000000D0002433
     110       0       7       1       0                               0D0002434
     110    2060       1       1       1               0        00000000D0002435
     110       0       7       1       0                               0D0002436
     100    2061       1       1       1              15        00000000D0002437
     100       0       7       2       0                               0D0002438
     100    2063       1       1       1              15        00000000D0002439
     100       0       7       2       0                               0D0002440
     110    2065       1       1       1               0        00000000D0002441
     110       0       7       1       0                               0D0002442
     110    2066       1       1       1               0        00000000D0002443
     110       0       7       1       0                               0D0002444
     100    2067       1       1       1              15        00000000D0002445
     100       0       7       2       0                               0D0002446
     100    2069       1       1       1              15        00000000D0002447
     100       0       7       2       0                               0D0002448
     110    2071       1       1       1               0        00000000D0002449
     110       0       7       1       0                               0D0002450
     110    2072       1       1       1               0        00000000D0002451
     110       0       7       1       0                               0D0002452
     110    2073       1       1       1               0        00000000D0002453
     110       0       7       1       0                               0D0002454
     100    2074       1       1       1              15        00000000D0002455
     100       0       7       2       0                               0D0002456
     110    2076       1       1       1               0        00000000D0002457
     110       0       7       1       0                               0D0002458
     110    2077       1       1       1               0        00000000D0002459
     110       0       3       1       0                               0D0002460
     100    2078       1       1       1              15        00000000D0002461
     100       0       3       2       0                               0D0002462
     100    2080       1       1       1              15        00000000D0002463
     100       0       3       2       0                               0D0002464
     110    2082       1       1       1               0        00000000D0002465
     110       0       3       1       0                               0D0002466
     100    2083       1       1       1              15        00000000D0002467
     100       0       3       2       0                               0D0002468
     100    2085       1       1       1              15        00000000D0002469
     100       0       3       2       0                               0D0002470
     110    2087       1       1       1               0        00000000D0002471
     110       0       3       1       0                               0D0002472
     110    2088       1       1       1               0        00000000D0002473
     110       0       7       1       0                               0D0002474
     100    2089       1       1       1              15        00000000D0002475
     100       0       7       2       0                               0D0002476
     110    2091       1       1       1               0        00000000D0002477
     110       0       7       1       0                               0D0002478
     110    2092       1       1       1               0        00000000D0002479
     110       0       3       1       0                               0D0002480
     100    2093       1       1       1              15        00000000D0002481
     100       0       3       2       0                               0D0002482
     100    2095       1       1       1              15        00000000D0002483
     100       0       3       2       0                               0D0002484
     110    2097       1       1       1               0        00000000D0002485
     110       0       3       1       0                               0D0002486
     100    2098       1       1       1              15        00000000D0002487
     100       0       3       2       0                               0D0002488
     100    2100       1       1       1              15        00000000D0002489
     100       0       3       2       0                               0D0002490
     100    2102       1       1       1              15        00000000D0002491
     100       0       7       2       0                               0D0002492
     110    2104       1       1       1               0        00000000D0002493
     110       0       7       1       0                               0D0002494
     100    2105       1       1       1              15        00000000D0002495
     100       0       7       2       0                               0D0002496
     100    2107       1       1       1              15        00000000D0002497
     100       0       7       2       0                               0D0002498
     110    2109       1       1       1               0        00000000D0002499
     110       0       7       1       0                               0D0002500
     100    2110       1       1       1              15        00000000D0002501
     100       0       7       2       0                               0D0002502
     100    2112       1       1       1              15        00000000D0002503
     100       0       7       2       0                               0D0002504
     110    2114       1       1       1               0        00000000D0002505
     110       0       7       1       0                               0D0002506
     100    2115       1       1       1              15        00000000D0002507
     100       0       7       2       0                               0D0002508
     100    2117       1       1       1              15        00000000D0002509
     100       0       7       2       0                               0D0002510
     110    2119       1       1       1               0        00000000D0002511
     110       0       7       1       0                               0D0002512
     100    2120       1       1       1              15        00000000D0002513
     100       0       7       2       0                               0D0002514
     100    2122       1       1       1              15        00000000D0002515
     100       0       7       2       0                               0D0002516
     100    2124       1       1       1              15        00000000D0002517
     100       0       7       2       0                               0D0002518
     100    2126       1       1       1              15        00000000D0002519
     100       0       7       2       0                               0D0002520
     100    2128       1       1       1              15        00000000D0002521
     100       0       7       2       0                               0D0002522
     100    2130       1       1       1              15        00000000D0002523
     100       0       7       2       0                               0D0002524
     100    2132       1       1       1              15        00000000D0002525
     100       0       7       2       0                               0D0002526
     110    2134       1       1       1               0        00000000D0002527
     110       0       3       1       0                               0D0002528
     110    2135       1       1       1               0        00000000D0002529
     110       0       7       1       0                               0D0002530
     100    2136       1       1       1              15        00000000D0002531
     100       0       7       2       0                               0D0002532
     100    2138       1       1       1              15        00000000D0002533
     100       0       7       2       0                               0D0002534
     100    2140       1       1       1              15        00000000D0002535
     100       0       7       2       0                               0D0002536
     100    2142       1       1       1              15        00000000D0002537
     100       0       7       2       0                               0D0002538
     100    2144       1       1       1              15        00000000D0002539
     100       0       7       2       0                               0D0002540
     100    2146       1       1       1              15        00000000D0002541
     100       0       3       2       0                               0D0002542
     110    2148       1       1       1               0        00000000D0002543
     110       0       7       1       0                               0D0002544
     100    2149       1       1       1              15        00000000D0002545
     100       0       3       2       0                               0D0002546
     100    2151       1       1       1              15        00000000D0002547
     100       0       3       2       0                               0D0002548
     100    2153       1       1       1              15        00000000D0002549
     100       0       3       2       0                               0D0002550
     100    2155       1       1       1              15        00000000D0002551
     100       0       3       2       0                               0D0002552
     100    2157       1       1       1              15        00000000D0002553
     100       0       3       2       0                               0D0002554
     100    2159       1       1       1              15        00000000D0002555
     100       0       3       2       0                               0D0002556
     100    2161       1       1       1              15        00000000D0002557
     100       0       3       2       0                               0D0002558
     100    2163       1       1       1              15        00000000D0002559
     100       0       3       2       0                               0D0002560
     100    2165       1       1       1              15        00000000D0002561
     100       0       3       2       0                               0D0002562
     100    2167       1       1       1              15        00000000D0002563
     100       0       3       2       0                               0D0002564
     100    2169       1       1       1              15        00000000D0002565
     100       0       3       2       0                               0D0002566
     100    2171       1       1       1              15        00000000D0002567
     100       0       3       2       0                               0D0002568
     100    2173       1       1       1              15        00000000D0002569
     100       0       3       2       0                               0D0002570
     110    2175       1       1       1               0        00000000D0002571
     110       0       3       1       0                               0D0002572
     100    2176       1       1       1              15        00000000D0002573
     100       0       3       2       0                               0D0002574
     110    2178       1       1       1               0        00000000D0002575
     110       0       3       1       0                               0D0002576
     100    2179       1       1       1              15        00000000D0002577
     100       0       3       2       0                               0D0002578
     100    2181       1       1       1              15        00000000D0002579
     100       0       3       2       0                               0D0002580
     100    2183       1       1       1              15        00000000D0002581
     100       0       3       2       0                               0D0002582
     100    2185       1       1       1              15        00000000D0002583
     100       0       3       2       0                               0D0002584
     110    2187       1       1       1               0        00000000D0002585
     110       0       3       1       0                               0D0002586
     110    2188       1       1       1               0        00000000D0002587
     110       0       3       1       0                               0D0002588
     110    2189       1       1       1               0        00000000D0002589
     110       0       3       1       0                               0D0002590
     100    2190       1       1       1              15        00000000D0002591
     100       0       3       2       0                               0D0002592
     110    2192       1       1       1               0        00000000D0002593
     110       0       3       1       0                               0D0002594
     100    2193       1       1       1              15        00000000D0002595
     100       0       3       2       0                               0D0002596
     100    2195       1       1       1              15        00000000D0002597
     100       0       7       2       0                               0D0002598
     100    2197       1       1       1              15        00000000D0002599
     100       0       7       2       0                               0D0002600
     100    2199       1       1       1              15        00000000D0002601
     100       0       7       2       0                               0D0002602
     100    2201       1       1       1              15        00000000D0002603
     100       0       7       2       0                               0D0002604
     100    2203       1       1       1              15        00000000D0002605
     100       0       7       2       0                               0D0002606
     100    2205       1       1       1              15        00000000D0002607
     100       0       7       2       0                               0D0002608
     100    2207       1       1       1              15        00000000D0002609
     100       0       7       2       0                               0D0002610
     100    2209       1       1       1              15        00000000D0002611
     100       0       7       2       0                               0D0002612
     100    2211       1       1       1              15        00000000D0002613
     100       0       7       2       0                               0D0002614
     100    2213       1       1       1              15        00000000D0002615
     100       0       7       2       0                               0D0002616
     110    2215       1       1       1               0        00000000D0002617
     110       0       7       1       0                               0D0002618
     110    2216       1       1       1               0        00000000D0002619
     110       0       7       1       0                               0D0002620
     100    2217       1       1       1              15        00000000D0002621
     100       0       7       2       0                               0D0002622
     100    2219       1       1       1              15        00000000D0002623
     100       0       7       2       0                               0D0002624
     110    2221       1       1       1               0        00000000D0002625
     110       0       7       1       0                               0D0002626
     110    2222       1       1       1               0        00000000D0002627
     110       0       7       1       0                               0D0002628
     100    2223       1       1       1              15        00000000D0002629
     100       0       7       2       0                               0D0002630
     100    2225       1       1       1              15        00000000D0002631
     100       0       7       2       0                               0D0002632
     110    2227       1       1       1               0        00000000D0002633
     110       0       7       1       0                               0D0002634
     110    2228       1       1       1               0        00000000D0002635
     110       0       7       1       0                               0D0002636
     110    2229       1       1       1               0        00000000D0002637
     110       0       7       1       0                               0D0002638
     100    2230       1       1       1              15        00000000D0002639
     100       0       7       2       0                               0D0002640
     110    2232       1       1       1               0        00000000D0002641
     110       0       7       1       0                               0D0002642
     110    2233       1       1       1               0        00000000D0002643
     110       0       3       1       0                               0D0002644
     100    2234       1       1       1              15        00000000D0002645
     100       0       3       2       0                               0D0002646
     100    2236       1       1       1              15        00000000D0002647
     100       0       3       2       0                               0D0002648
     110    2238       1       1       1               0        00000000D0002649
     110       0       3       1       0                               0D0002650
     100    2239       1       1       1              15        00000000D0002651
     100       0       3       2       0                               0D0002652
     100    2241       1       1       1              15        00000000D0002653
     100       0       3       2       0                               0D0002654
     110    2243       1       1       1               0        00000000D0002655
     110       0       3       1       0                               0D0002656
     110    2244       1       1       1               0        00000000D0002657
     110       0       7       1       0                               0D0002658
     100    2245       1       1       1              15        00000000D0002659
     100       0       7       2       0                               0D0002660
     110    2247       1       1       1               0        00000000D0002661
     110       0       7       1       0                               0D0002662
     110    2248       1       1       1               0        00000000D0002663
     110       0       3       1       0                               0D0002664
     100    2249       1       1       1              15        00000000D0002665
     100       0       3       2       0                               0D0002666
     100    2251       1       1       1              15        00000000D0002667
     100       0       3       2       0                               0D0002668
     110    2253       1       1       1               0        00000000D0002669
     110       0       3       1       0                               0D0002670
     100    2254       1       1       1              15        00000000D0002671
     100       0       3       2       0                               0D0002672
     100    2256       1       1       1              15        00000000D0002673
     100       0       3       2       0                               0D0002674
     100    2258       1       1       1              15        00000000D0002675
     100       0       7       2       0                               0D0002676
     110    2260       1       1       1               0        00000000D0002677
     110       0       7       1       0                               0D0002678
     100    2261       1       1       1              15        00000000D0002679
     100       0       7       2       0                               0D0002680
     100    2263       1       1       1              15        00000000D0002681
     100       0       7       2       0                               0D0002682
     110    2265       1       1       1               0        00000000D0002683
     110       0       7       1       0                               0D0002684
     100    2266       1       1       1              15        00000000D0002685
     100       0       7       2       0                               0D0002686
     100    2268       1       1       1              15        00000000D0002687
     100       0       7       2       0                               0D0002688
     110    2270       1       1       1               0        00000000D0002689
     110       0       7       1       0                               0D0002690
     100    2271       1       1       1              15        00000000D0002691
     100       0       7       2       0                               0D0002692
     100    2273       1       1       1              15        00000000D0002693
     100       0       7       2       0                               0D0002694
     110    2275       1       1       1               0        00000000D0002695
     110       0       7       1       0                               0D0002696
     100    2276       1       1       1              15        00000000D0002697
     100       0       7       2       0                               0D0002698
     100    2278       1       1       1              15        00000000D0002699
     100       0       7       2       0                               0D0002700
     100    2280       1       1       1              15        00000000D0002701
     100       0       7       2       0                               0D0002702
     100    2282       1       1       1              15        00000000D0002703
     100       0       7       2       0                               0D0002704
     100    2284       1       1       1              15        00000000D0002705
     100       0       7       2       0                               0D0002706
     100    2286       1       1       1              15        00000000D0002707
     100       0       7       2       0                               0D0002708
     100    2288       1       1       1              15        00000000D0002709
     100       0       7       2       0                               0D0002710
     110    2290       1       1       1               0        00000000D0002711
     110       0       3       1       0                               0D0002712
     110    2291       1       1       1               0        00000000D0002713
     110       0       7       1       0                               0D0002714
     100    2292       1       1       1              15        00000000D0002715
     100       0       7       2       0                               0D0002716
     100    2294       1       1       1              15        00000000D0002717
     100       0       7       2       0                               0D0002718
     100    2296       1       1       1              15        00000000D0002719
     100       0       7       2       0                               0D0002720
     100    2298       1       1       1              15        00000000D0002721
     100       0       7       2       0                               0D0002722
     100    2300       1       1       1              15        00000000D0002723
     100       0       7       2       0                               0D0002724
     100    2302       1       1       1              15        00000000D0002725
     100       0       3       2       0                               0D0002726
     110    2304       1       1       1               0        00000000D0002727
     110       0       7       1       0                               0D0002728
     100    2305       1       1       1              15        00000000D0002729
     100       0       3       2       0                               0D0002730
     100    2307       1       1       1              15        00000000D0002731
     100       0       3       2       0                               0D0002732
     100    2309       1       1       1              15        00000000D0002733
     100       0       3       2       0                               0D0002734
     100    2311       1       1       1              15        00000000D0002735
     100       0       3       2       0                               0D0002736
     100    2313       1       1       1              15        00000000D0002737
     100       0       3       2       0                               0D0002738
     100    2315       1       1       1              15        00000000D0002739
     100       0       3       2       0                               0D0002740
     100    2317       1       1       1              15        00000000D0002741
     100       0       3       2       0                               0D0002742
     100    2319       1       1       1              15        00000000D0002743
     100       0       3       2       0                               0D0002744
     100    2321       1       1       1              15        00000000D0002745
     100       0       3       2       0                               0D0002746
     100    2323       1       1       1              15        00000000D0002747
     100       0       3       2       0                               0D0002748
     100    2325       1       1       1              15        00000000D0002749
     100       0       3       2       0                               0D0002750
     100    2327       1       1       1              15        00000000D0002751
     100       0       3       2       0                               0D0002752
     100    2329       1       1       1              15        00000000D0002753
     100       0       3       2       0                               0D0002754
     110    2331       1       1       1               0        00000000D0002755
     110       0       3       1       0                               0D0002756
     100    2332       1       1       1              15        00000000D0002757
     100       0       3       2       0                               0D0002758
     110    2334       1       1       1               0        00000000D0002759
     110       0       3       1       0                               0D0002760
     100    2335       1       1       1              15        00000000D0002761
     100       0       3       2       0                               0D0002762
     100    2337       1       1       1              15        00000000D0002763
     100       0       3       2       0                               0D0002764
     100    2339       1       1       1              15        00000000D0002765
     100       0       3       2       0                               0D0002766
     100    2341       1       1       1              15        00000000D0002767
     100       0       3       2       0                               0D0002768
     110    2343       1       1       1               0        00000000D0002769
     110       0       3       1       0                               0D0002770
     110    2344       1       1       1               0        00000000D0002771
     110       0       3       1       0                               0D0002772
     110    2345       1       1       1               0        00000000D0002773
     110       0       3       1       0                               0D0002774
     100    2346       1       1       1              15        00000000D0002775
     100       0       3       2       0                               0D0002776
     110    2348       1       1       1               0        00000000D0002777
     110       0       3       1       0                               0D0002778
     100    2349       1       1       1              15        00000000D0002779
     100       0       3       2       0                               0D0002780
     100    2351       1       1       1              15        00000000D0002781
     100       0       7       2       0                               0D0002782
     100    2353       1       1       1              15        00000000D0002783
     100       0       7       2       0                               0D0002784
     100    2355       1       1       1              15        00000000D0002785
     100       0       7       2       0                               0D0002786
     100    2357       1       1       1              15        00000000D0002787
     100       0       7       2       0                               0D0002788
     100    2359       1       1       1              15        00000000D0002789
     100       0       7       2       0                               0D0002790
     100    2361       1       1       1              15        00000000D0002791
     100       0       7       2       0                               0D0002792
     100    2363       1       1       1              15        00000000D0002793
     100       0       7       2       0                               0D0002794
     100    2365       1       1       1              15        00000000D0002795
     100       0       7       2       0                               0D0002796
     100    2367       1       1       1              15        00000000D0002797
     100       0       7       2       0                               0D0002798
     100    2369       1       1       1              15        00000000D0002799
     100       0       7       2       0                               0D0002800
     110    2371       1       1       1               0        00000000D0002801
     110       0       7       1       0                               0D0002802
     110    2372       1       1       1               0        00000000D0002803
     110       0       7       1       0                               0D0002804
     100    2373       1       1       1              15        00000000D0002805
     100       0       7       2       0                               0D0002806
     100    2375       1       1       1              15        00000000D0002807
     100       0       7       2       0                               0D0002808
     110    2377       1       1       1               0        00000000D0002809
     110       0       7       1       0                               0D0002810
     110    2378       1       1       1               0        00000000D0002811
     110       0       7       1       0                               0D0002812
     100    2379       1       1       1              15        00000000D0002813
     100       0       7       2       0                               0D0002814
     100    2381       1       1       1              15        00000000D0002815
     100       0       7       2       0                               0D0002816
     110    2383       1       1       1               0        00000000D0002817
     110       0       7       1       0                               0D0002818
     110    2384       1       1       1               0        00000000D0002819
     110       0       7       1       0                               0D0002820
     110    2385       1       1       1               0        00000000D0002821
     110       0       7       1       0                               0D0002822
     100    2386       1       1       1              15        00000000D0002823
     100       0       7       2       0                               0D0002824
     110    2388       1       1       1               0        00000000D0002825
     110       0       7       1       0                               0D0002826
     110    2389       1       1       1               0        00000000D0002827
     110       0       3       1       0                               0D0002828
     100    2390       1       1       1              15        00000000D0002829
     100       0       3       2       0                               0D0002830
     100    2392       1       1       1              15        00000000D0002831
     100       0       3       2       0                               0D0002832
     110    2394       1       1       1               0        00000000D0002833
     110       0       3       1       0                               0D0002834
     100    2395       1       1       1              15        00000000D0002835
     100       0       3       2       0                               0D0002836
     100    2397       1       1       1              15        00000000D0002837
     100       0       3       2       0                               0D0002838
     110    2399       1       1       1               0        00000000D0002839
     110       0       3       1       0                               0D0002840
     110    2400       1       1       1               0        00000000D0002841
     110       0       7       1       0                               0D0002842
     100    2401       1       1       1              15        00000000D0002843
     100       0       7       2       0                               0D0002844
     110    2403       1       1       1               0        00000000D0002845
     110       0       7       1       0                               0D0002846
     110    2404       1       1       1               0        00000000D0002847
     110       0       3       1       0                               0D0002848
     100    2405       1       1       1              15        00000000D0002849
     100       0       3       2       0                               0D0002850
     100    2407       1       1       1              15        00000000D0002851
     100       0       3       2       0                               0D0002852
     110    2409       1       1       1               0        00000000D0002853
     110       0       3       1       0                               0D0002854
     100    2410       1       1       1              15        00000000D0002855
     100       0       3       2       0                               0D0002856
     100    2412       1       1       1              15        00000000D0002857
     100       0       3       2       0                               0D0002858
     100    2414       1       1       1              15        00000000D0002859
     100       0       7       2       0                               0D0002860
     110    2416       1       1       1               0        00000000D0002861
     110       0       7       1       0                               0D0002862
     100    2417       1       1       1              15        00000000D0002863
     100       0       7       2       0                               0D0002864
     100    2419       1       1       1              15        00000000D0002865
     100       0       7       2       0                               0D0002866
     110    2421       1       1       1               0        00000000D0002867
     110       0       7       1       0                               0D0002868
     100    2422       1       1       1              15        00000000D0002869
     100       0       7       2       0                               0D0002870
     100    2424       1       1       1              15        00000000D0002871
     100       0       7       2       0                               0D0002872
     110    2426       1       1       1               0        00000000D0002873
     110       0       7       1       0                               0D0002874
     100    2427       1       1       1              15        00000000D0002875
     100       0       7       2       0                               0D0002876
     100    2429       1       1       1              15        00000000D0002877
     100       0       7       2       0                               0D0002878
     110    2431       1       1       1               0        00000000D0002879
     110       0       7       1       0                               0D0002880
     100    2432       1       1       1              15        00000000D0002881
     100       0       7       2       0                               0D0002882
     100    2434       1       1       1              15        00000000D0002883
     100       0       7       2       0                               0D0002884
     100    2436       1       1       1              15        00000000D0002885
     100       0       7       2       0                               0D0002886
     100    2438       1       1       1              15        00000000D0002887
     100       0       7       2       0                               0D0002888
     100    2440       1       1       1              15        00000000D0002889
     100       0       7       2       0                               0D0002890
     100    2442       1       1       1              15        00000000D0002891
     100       0       7       2       0                               0D0002892
     100    2444       1       1       1              15        00000000D0002893
     100       0       7       2       0                               0D0002894
     110    2446       1       1       1               0        00000000D0002895
     110       0       3       1       0                               0D0002896
     110    2447       1       1       1               0        00000000D0002897
     110       0       7       1       0                               0D0002898
     100    2448       1       1       1              15        00000000D0002899
     100       0       7       2       0                               0D0002900
     100    2450       1       1       1              15        00000000D0002901
     100       0       7       2       0                               0D0002902
     100    2452       1       1       1              15        00000000D0002903
     100       0       7       2       0                               0D0002904
     100    2454       1       1       1              15        00000000D0002905
     100       0       7       2       0                               0D0002906
     100    2456       1       1       1              15        00000000D0002907
     100       0       7       2       0                               0D0002908
     100    2458       1       1       1              15        00000000D0002909
     100       0       3       2       0                               0D0002910
     110    2460       1       1       1               0        00000000D0002911
     110       0       7       1       0                               0D0002912
     100    2461       1       1       1              15        00000000D0002913
     100       0       3       2       0                               0D0002914
     100    2463       1       1       1              15        00000000D0002915
     100       0       3       2       0                               0D0002916
     100    2465       1       1       1              15        00000000D0002917
     100       0       3       2       0                               0D0002918
     100    2467       1       1       1              15        00000000D0002919
     100       0       3       2       0                               0D0002920
     100    2469       1       1       1              15        00000000D0002921
     100       0       3       2       0                               0D0002922
     100    2471       1       1       1              15        00000000D0002923
     100       0       3       2       0                               0D0002924
     100    2473       1       1       1              15        00000000D0002925
     100       0       3       2       0                               0D0002926
     100    2475       1       1       1              15        00000000D0002927
     100       0       3       2       0                               0D0002928
     100    2477       1       1       1              15        00000000D0002929
     100       0       3       2       0                               0D0002930
     100    2479       1       1       1              15        00000000D0002931
     100       0       3       2       0                               0D0002932
     100    2481       1       1       1              15        00000000D0002933
     100       0       3       2       0                               0D0002934
     100    2483       1       1       1              15        00000000D0002935
     100       0       3       2       0                               0D0002936
     100    2485       1       1       1              15        00000000D0002937
     100       0       3       2       0                               0D0002938
     110    2487       1       1       1               0        00000000D0002939
     110       0       3       1       0                               0D0002940
     100    2488       1       1       1              15        00000000D0002941
     100       0       3       2       0                               0D0002942
     110    2490       1       1       1               0        00000000D0002943
     110       0       3       1       0                               0D0002944
     100    2491       1       1       1              15        00000000D0002945
     100       0       3       2       0                               0D0002946
     100    2493       1       1       1              15        00000000D0002947
     100       0       3       2       0                               0D0002948
     100    2495       1       1       1              15        00000000D0002949
     100       0       3       2       0                               0D0002950
     100    2497       1       1       1              15        00000000D0002951
     100       0       3       2       0                               0D0002952
     110    2499       1       1       1               0        00000000D0002953
     110       0       3       1       0                               0D0002954
     110    2500       1       1       1               0        00000000D0002955
     110       0       3       1       0                               0D0002956
     110    2501       1       1       1               0        00000000D0002957
     110       0       3       1       0                               0D0002958
     100    2502       1       1       1              15        00000000D0002959
     100       0       3       2       0                               0D0002960
     110    2504       1       1       1               0        00000000D0002961
     110       0       3       1       0                               0D0002962
     100    2505       1       1       1              15        00000000D0002963
     100       0       3       2       0                               0D0002964
     100    2507       1       1       1              15        00000000D0002965
     100       0       7       2       0                               0D0002966
     100    2509       1       1       1              15        00000000D0002967
     100       0       7       2       0                               0D0002968
     100    2511       1       1       1              15        00000000D0002969
     100       0       7       2       0                               0D0002970
     100    2513       1       1       1              15        00000000D0002971
     100       0       7       2       0                               0D0002972
     100    2515       1       1       1              15        00000000D0002973
     100       0       7       2       0                               0D0002974
     100    2517       1       1       1              15        00000000D0002975
     100       0       7       2       0                               0D0002976
     100    2519       1       1       1              15        00000000D0002977
     100       0       7       2       0                               0D0002978
     100    2521       1       1       1              15        00000000D0002979
     100       0       7       2       0                               0D0002980
     100    2523       1       1       1              15        00000000D0002981
     100       0       7       2       0                               0D0002982
     100    2525       1       1       1              15        00000000D0002983
     100       0       7       2       0                               0D0002984
     110    2527       1       1       1               0        00000000D0002985
     110       0       7       1       0                               0D0002986
     110    2528       1       1       1               0        00000000D0002987
     110       0       7       1       0                               0D0002988
     100    2529       1       1       1              15        00000000D0002989
     100       0       7       2       0                               0D0002990
     100    2531       1       1       1              15        00000000D0002991
     100       0       7       2       0                               0D0002992
     110    2533       1       1       1               0        00000000D0002993
     110       0       7       1       0                               0D0002994
     110    2534       1       1       1               0        00000000D0002995
     110       0       7       1       0                               0D0002996
     100    2535       1       1       1              15        00000000D0002997
     100       0       7       2       0                               0D0002998
     100    2537       1       1       1              15        00000000D0002999
     100       0       7       2       0                               0D0003000
     110    2539       1       1       1               0        00000000D0003001
     110       0       7       1       0                               0D0003002
     110    2540       1       1       1               0        00000000D0003003
     110       0       7       1       0                               0D0003004
     110    2541       1       1       1               0        00000000D0003005
     110       0       7       1       0                               0D0003006
     100    2542       1       1       1              15        00000000D0003007
     100       0       7       2       0                               0D0003008
     110    2544       1       1       1               0        00000000D0003009
     110       0       7       1       0                               0D0003010
     110    2545       1       1       1               0        00000000D0003011
     110       0       3       1       0                               0D0003012
     100    2546       1       1       1              15        00000000D0003013
     100       0       3       2       0                               0D0003014
     100    2548       1       1       1              15        00000000D0003015
     100       0       3       2       0                               0D0003016
     110    2550       1       1       1               0        00000000D0003017
     110       0       3       1       0                               0D0003018
     100    2551       1       1       1              15        00000000D0003019
     100       0       3       2       0                               0D0003020
     100    2553       1       1       1              15        00000000D0003021
     100       0       3       2       0                               0D0003022
     110    2555       1       1       1               0        00000000D0003023
     110       0       3       1       0                               0D0003024
     110    2556       1       1       1               0        00000000D0003025
     110       0       7       1       0                               0D0003026
     100    2557       1       1       1              15        00000000D0003027
     100       0       7       2       0                               0D0003028
     110    2559       1       1       1               0        00000000D0003029
     110       0       7       1       0                               0D0003030
     110    2560       1       1       1               0        00000000D0003031
     110       0       3       1       0                               0D0003032
     100    2561       1       1       1              15        00000000D0003033
     100       0       3       2       0                               0D0003034
     100    2563       1       1       1              15        00000000D0003035
     100       0       3       2       0                               0D0003036
     110    2565       1       1       1               0        00000000D0003037
     110       0       3       1       0                               0D0003038
     100    2566       1       1       1              15        00000000D0003039
     100       0       3       2       0                               0D0003040
     100    2568       1       1       1              15        00000000D0003041
     100       0       3       2       0                               0D0003042
     100    2570       1       1       1              15        00000000D0003043
     100       0       7       2       0                               0D0003044
     110    2572       1       1       1               0        00000000D0003045
     110       0       7       1       0                               0D0003046
     100    2573       1       1       1              15        00000000D0003047
     100       0       7       2       0                               0D0003048
     100    2575       1       1       1              15        00000000D0003049
     100       0       7       2       0                               0D0003050
     110    2577       1       1       1               0        00000000D0003051
     110       0       7       1       0                               0D0003052
     100    2578       1       1       1              15        00000000D0003053
     100       0       7       2       0                               0D0003054
     100    2580       1       1       1              15        00000000D0003055
     100       0       7       2       0                               0D0003056
     110    2582       1       1       1               0        00000000D0003057
     110       0       7       1       0                               0D0003058
     100    2583       1       1       1              15        00000000D0003059
     100       0       7       2       0                               0D0003060
     100    2585       1       1       1              15        00000000D0003061
     100       0       7       2       0                               0D0003062
     110    2587       1       1       1               0        00000000D0003063
     110       0       7       1       0                               0D0003064
     100    2588       1       1       1              15        00000000D0003065
     100       0       7       2       0                               0D0003066
     100    2590       1       1       1              15        00000000D0003067
     100       0       7       2       0                               0D0003068
     100    2592       1       1       1              15        00000000D0003069
     100       0       7       2       0                               0D0003070
     100    2594       1       1       1              15        00000000D0003071
     100       0       7       2       0                               0D0003072
     100    2596       1       1       1              15        00000000D0003073
     100       0       7       2       0                               0D0003074
     100    2598       1       1       1              15        00000000D0003075
     100       0       7       2       0                               0D0003076
     100    2600       1       1       1              15        00000000D0003077
     100       0       7       2       0                               0D0003078
     110    2602       1       1       1               0        00000000D0003079
     110       0       3       1       0                               0D0003080
     110    2603       1       1       1               0        00000000D0003081
     110       0       7       1       0                               0D0003082
     100    2604       1       1       1              15        00000000D0003083
     100       0       7       2       0                               0D0003084
     100    2606       1       1       1              15        00000000D0003085
     100       0       7       2       0                               0D0003086
     100    2608       1       1       1              15        00000000D0003087
     100       0       7       2       0                               0D0003088
     100    2610       1       1       1              15        00000000D0003089
     100       0       7       2       0                               0D0003090
     100    2612       1       1       1              15        00000000D0003091
     100       0       7       2       0                               0D0003092
     100    2614       1       1       1              15        00000000D0003093
     100       0       3       2       0                               0D0003094
     110    2616       1       1       1               0        00000000D0003095
     110       0       7       1       0                               0D0003096
     100    2617       1       1       1              15        00000000D0003097
     100       0       3       2       0                               0D0003098
     100    2619       1       1       1              15        00000000D0003099
     100       0       3       2       0                               0D0003100
     100    2621       1       1       1              15        00000000D0003101
     100       0       3       2       0                               0D0003102
     100    2623       1       1       1              15        00000000D0003103
     100       0       3       2       0                               0D0003104
     100    2625       1       1       1              15        00000000D0003105
     100       0       3       2       0                               0D0003106
     100    2627       1       1       1              15        00000000D0003107
     100       0       3       2       0                               0D0003108
     100    2629       1       1       1              15        00000000D0003109
     100       0       3       2       0                               0D0003110
     100    2631       1       1       1              15        00000000D0003111
     100       0       3       2       0                               0D0003112
     100    2633       1       1       1              15        00000000D0003113
     100       0       3       2       0                               0D0003114
     100    2635       1       1       1              15        00000000D0003115
     100       0       3       2       0                               0D0003116
     100    2637       1       1       1              15        00000000D0003117
     100       0       3       2       0                               0D0003118
     100    2639       1       1       1              15        00000000D0003119
     100       0       3       2       0                               0D0003120
     100    2641       1       1       1              15        00000000D0003121
     100       0       3       2       0                               0D0003122
     110    2643       1       1       1               0        00000000D0003123
     110       0       3       1       0                               0D0003124
     100    2644       1       1       1              15        00000000D0003125
     100       0       3       2       0                               0D0003126
     110    2646       1       1       1               0        00000000D0003127
     110       0       3       1       0                               0D0003128
     100    2647       1       1       1              15        00000000D0003129
     100       0       3       2       0                               0D0003130
     100    2649       1       1       1              15        00000000D0003131
     100       0       3       2       0                               0D0003132
     100    2651       1       1       1              15        00000000D0003133
     100       0       3       2       0                               0D0003134
     100    2653       1       1       1              15        00000000D0003135
     100       0       3       2       0                               0D0003136
     110    2655       1       1       1               0        00000000D0003137
     110       0       3       1       0                               0D0003138
     110    2656       1       1       1               0        00000000D0003139
     110       0       3       1       0                               0D0003140
     110    2657       1       1       1               0        00000000D0003141
     110       0       3       1       0                               0D0003142
     100    2658       1       1       1              15        00000000D0003143
     100       0       3       2       0                               0D0003144
     110    2660       1       1       1               0        00000000D0003145
     110       0       3       1       0                               0D0003146
     100    2661       1       1       1              15        00000000D0003147
     100       0       3       2       0                               0D0003148
     100    2663       1       1       1              15        00000000D0003149
     100       0       7       2       0                               0D0003150
     100    2665       1       1       1              15        00000000D0003151
     100       0       7       2       0                               0D0003152
     100    2667       1       1       1              15        00000000D0003153
     100       0       7       2       0                               0D0003154
     100    2669       1       1       1              15        00000000D0003155
     100       0       7       2       0                               0D0003156
     100    2671       1       1       1              15        00000000D0003157
     100       0       7       2       0                               0D0003158
     100    2673       1       1       1              15        00000000D0003159
     100       0       7       2       0                               0D0003160
     100    2675       1       1       1              15        00000000D0003161
     100       0       7       2       0                               0D0003162
     100    2677       1       1       1              15        00000000D0003163
     100       0       7       2       0                               0D0003164
     100    2679       1       1       1              15        00000000D0003165
     100       0       7       2       0                               0D0003166
     100    2681       1       1       1              15        00000000D0003167
     100       0       7       2       0                               0D0003168
     110    2683       1       1       1               0        00000000D0003169
     110       0       7       1       0                               0D0003170
     110    2684       1       1       1               0        00000000D0003171
     110       0       7       1       0                               0D0003172
     100    2685       1       1       1              15        00000000D0003173
     100       0       7       2       0                               0D0003174
     100    2687       1       1       1              15        00000000D0003175
     100       0       7       2       0                               0D0003176
     110    2689       1       1       1               0        00000000D0003177
     110       0       7       1       0                               0D0003178
     110    2690       1       1       1               0        00000000D0003179
     110       0       7       1       0                               0D0003180
     100    2691       1       1       1              15        00000000D0003181
     100       0       7       2       0                               0D0003182
     100    2693       1       1       1              15        00000000D0003183
     100       0       7       2       0                               0D0003184
     110    2695       1       1       1               0        00000000D0003185
     110       0       7       1       0                               0D0003186
     110    2696       1       1       1               0        00000000D0003187
     110       0       7       1       0                               0D0003188
     110    2697       1       1       1               0        00000000D0003189
     110       0       7       1       0                               0D0003190
     100    2698       1       1       1              15        00000000D0003191
     100       0       7       2       0                               0D0003192
     110    2700       1       1       1               0        00000000D0003193
     110       0       7       1       0                               0D0003194
     110    2701       1       1       1               0        00000000D0003195
     110       0       3       1       0                               0D0003196
     100    2702       1       1       1              15        00000000D0003197
     100       0       3       2       0                               0D0003198
     100    2704       1       1       1              15        00000000D0003199
     100       0       3       2       0                               0D0003200
     110    2706       1       1       1               0        00000000D0003201
     110       0       3       1       0                               0D0003202
     100    2707       1       1       1              15        00000000D0003203
     100       0       3       2       0                               0D0003204
     100    2709       1       1       1              15        00000000D0003205
     100       0       3       2       0                               0D0003206
     110    2711       1       1       1               0        00000000D0003207
     110       0       3       1       0                               0D0003208
     110    2712       1       1       1               0        00000000D0003209
     110       0       7       1       0                               0D0003210
     100    2713       1       1       1              15        00000000D0003211
     100       0       7       2       0                               0D0003212
     110    2715       1       1       1               0        00000000D0003213
     110       0       7       1       0                               0D0003214
     110    2716       1       1       1               0        00000000D0003215
     110       0       3       1       0                               0D0003216
     100    2717       1       1       1              15        00000000D0003217
     100       0       3       2       0                               0D0003218
     100    2719       1       1       1              15        00000000D0003219
     100       0       3       2       0                               0D0003220
     110    2721       1       1       1               0        00000000D0003221
     110       0       3       1       0                               0D0003222
     100    2722       1       1       1              15        00000000D0003223
     100       0       3       2       0                               0D0003224
     100    2724       1       1       1              15        00000000D0003225
     100       0       3       2       0                               0D0003226
     100    2726       1       1       1              15        00000000D0003227
     100       0       7       2       0                               0D0003228
     110    2728       1       1       1               0        00000000D0003229
     110       0       7       1       0                               0D0003230
     100    2729       1       1       1              15        00000000D0003231
     100       0       7       2       0                               0D0003232
     100    2731       1       1       1              15        00000000D0003233
     100       0       7       2       0                               0D0003234
     110    2733       1       1       1               0        00000000D0003235
     110       0       7       1       0                               0D0003236
     100    2734       1       1       1              15        00000000D0003237
     100       0       7       2       0                               0D0003238
     100    2736       1       1       1              15        00000000D0003239
     100       0       7       2       0                               0D0003240
     110    2738       1       1       1               0        00000000D0003241
     110       0       7       1       0                               0D0003242
     100    2739       1       1       1              15        00000000D0003243
     100       0       7       2       0                               0D0003244
     100    2741       1       1       1              15        00000000D0003245
     100       0       7       2       0                               0D0003246
     110    2743       1       1       1               0        00000000D0003247
     110       0       7       1       0                               0D0003248
     100    2744       1       1       1              15        00000000D0003249
     100       0       7       2       0                               0D0003250
     100    2746       1       1       1              15        00000000D0003251
     100       0       7       2       0                               0D0003252
     100    2748       1       1       1              15        00000000D0003253
     100       0       7       2       0                               0D0003254
     100    2750       1       1       1              15        00000000D0003255
     100       0       7       2       0                               0D0003256
     100    2752       1       1       1              15        00000000D0003257
     100       0       7       2       0                               0D0003258
     100    2754       1       1       1              15        00000000D0003259
     100       0       7       2       0                               0D0003260
     100    2756       1       1       1              15        00000000D0003261
     100       0       7       2       0                               0D0003262
     110    2758       1       1       1               0        00000000D0003263
     110       0       3       1       0                               0D0003264
     110    2759       1       1       1               0        00000000D0003265
     110       0       7       1       0                               0D0003266
     100    2760       1       1       1              15        00000000D0003267
     100       0       7       2       0                               0D0003268
     100    2762       1       1       1              15        00000000D0003269
     100       0       7       2       0                               0D0003270
     100    2764       1       1       1              15        00000000D0003271
     100       0       7       2       0                               0D0003272
     100    2766       1       1       1              15        00000000D0003273
     100       0       7       2       0                               0D0003274
     100    2768       1       1       1              15        00000000D0003275
     100       0       7       2       0                               0D0003276
     100    2770       1       1       1              15        00000000D0003277
     100       0       3       2       0                               0D0003278
     110    2772       1       1       1               0        00000000D0003279
     110       0       7       1       0                               0D0003280
     100    2773       1       1       1              15        00000000D0003281
     100       0       3       2       0                               0D0003282
     100    2775       1       1       1              15        00000000D0003283
     100       0       3       2       0                               0D0003284
     100    2777       1       1       1              15        00000000D0003285
     100       0       3       2       0                               0D0003286
     100    2779       1       1       1              15        00000000D0003287
     100       0       3       2       0                               0D0003288
     100    2781       1       1       1              15        00000000D0003289
     100       0       3       2       0                               0D0003290
     100    2783       1       1       1              15        00000000D0003291
     100       0       3       2       0                               0D0003292
     100    2785       1       1       1              15        00000000D0003293
     100       0       3       2       0                               0D0003294
     100    2787       1       1       1              15        00000000D0003295
     100       0       3       2       0                               0D0003296
     100    2789       1       1       1              15        00000000D0003297
     100       0       3       2       0                               0D0003298
     100    2791       1       1       1              15        00000000D0003299
     100       0       3       2       0                               0D0003300
     100    2793       1       1       1              15        00000000D0003301
     100       0       3       2       0                               0D0003302
     100    2795       1       1       1              15        00000000D0003303
     100       0       3       2       0                               0D0003304
     100    2797       1       1       1              15        00000000D0003305
     100       0       3       2       0                               0D0003306
     110    2799       1       1       1               0        00000000D0003307
     110       0       3       1       0                               0D0003308
     100    2800       1       1       1              15        00000000D0003309
     100       0       3       2       0                               0D0003310
     110    2802       1       1       1               0        00000000D0003311
     110       0       3       1       0                               0D0003312
     100    2803       1       1       1              15        00000000D0003313
     100       0       3       2       0                               0D0003314
     100    2805       1       1       1              15        00000000D0003315
     100       0       3       2       0                               0D0003316
     100    2807       1       1       1              15        00000000D0003317
     100       0       3       2       0                               0D0003318
     100    2809       1       1       1              15        00000000D0003319
     100       0       3       2       0                               0D0003320
     110    2811       1       1       1               0        00000000D0003321
     110       0       3       1       0                               0D0003322
     110    2812       1       1       1               0        00000000D0003323
     110       0       3       1       0                               0D0003324
     110    2813       1       1       1               0        00000000D0003325
     110       0       3       1       0                               0D0003326
     100    2814       1       1       1              15        00000000D0003327
     100       0       3       2       0                               0D0003328
     110    2816       1       1       1               0        00000000D0003329
     110       0       3       1       0                               0D0003330
     100    2817       1       1       1              15        00000000D0003331
     100       0       3       2       0                               0D0003332
     100    2819       1       1       1              15        00000000D0003333
     100       0       7       2       0                               0D0003334
     100    2821       1       1       1              15        00000000D0003335
     100       0       7       2       0                               0D0003336
     100    2823       1       1       1              15        00000000D0003337
     100       0       7       2       0                               0D0003338
     100    2825       1       1       1              15        00000000D0003339
     100       0       7       2       0                               0D0003340
     100    2827       1       1       1              15        00000000D0003341
     100       0       7       2       0                               0D0003342
     100    2829       1       1       1              15        00000000D0003343
     100       0       7       2       0                               0D0003344
     100    2831       1       1       1              15        00000000D0003345
     100       0       7       2       0                               0D0003346
     100    2833       1       1       1              15        00000000D0003347
     100       0       7       2       0                               0D0003348
     100    2835       1       1       1              15        00000000D0003349
     100       0       7       2       0                               0D0003350
     100    2837       1       1       1              15        00000000D0003351
     100       0       7       2       0                               0D0003352
     110    2839       1       1       1               0        00000000D0003353
     110       0       7       1       0                               0D0003354
     110    2840       1       1       1               0        00000000D0003355
     110       0       7       1       0                               0D0003356
     100    2841       1       1       1              15        00000000D0003357
     100       0       7       2       0                               0D0003358
     100    2843       1       1       1              15        00000000D0003359
     100       0       7       2       0                               0D0003360
     110    2845       1       1       1               0        00000000D0003361
     110       0       7       1       0                               0D0003362
     110    2846       1       1       1               0        00000000D0003363
     110       0       7       1       0                               0D0003364
     100    2847       1       1       1              15        00000000D0003365
     100       0       7       2       0                               0D0003366
     100    2849       1       1       1              15        00000000D0003367
     100       0       7       2       0                               0D0003368
     110    2851       1       1       1               0        00000000D0003369
     110       0       7       1       0                               0D0003370
     110    2852       1       1       1               0        00000000D0003371
     110       0       7       1       0                               0D0003372
     110    2853       1       1       1               0        00000000D0003373
     110       0       7       1       0                               0D0003374
     100    2854       1       1       1              15        00000000D0003375
     100       0       7       2       0                               0D0003376
     110    2856       1       1       1               0        00000000D0003377
     110       0       7       1       0                               0D0003378
     110    2857       1       1       1               0        00000000D0003379
     110       0       3       1       0                               0D0003380
     100    2858       1       1       1              15        00000000D0003381
     100       0       3       2       0                               0D0003382
     100    2860       1       1       1              15        00000000D0003383
     100       0       3       2       0                               0D0003384
     110    2862       1       1       1               0        00000000D0003385
     110       0       3       1       0                               0D0003386
     100    2863       1       1       1              15        00000000D0003387
     100       0       3       2       0                               0D0003388
     100    2865       1       1       1              15        00000000D0003389
     100       0       3       2       0                               0D0003390
     110    2867       1       1       1               0        00000000D0003391
     110       0       3       1       0                               0D0003392
     110    2868       1       1       1               0        00000000D0003393
     110       0       7       1       0                               0D0003394
     100    2869       1       1       1              15        00000000D0003395
     100       0       7       2       0                               0D0003396
     110    2871       1       1       1               0        00000000D0003397
     110       0       7       1       0                               0D0003398
     110    2872       1       1       1               0        00000000D0003399
     110       0       3       1       0                               0D0003400
     100    2873       1       1       1              15        00000000D0003401
     100       0       3       2       0                               0D0003402
     100    2875       1       1       1              15        00000000D0003403
     100       0       3       2       0                               0D0003404
     110    2877       1       1       1               0        00000000D0003405
     110       0       3       1       0                               0D0003406
     100    2878       1       1       1              15        00000000D0003407
     100       0       3       2       0                               0D0003408
     100    2880       1       1       1              15        00000000D0003409
     100       0       3       2       0                               0D0003410
     100    2882       1       1       1              15        00000000D0003411
     100       0       7       2       0                               0D0003412
     110    2884       1       1       1               0        00000000D0003413
     110       0       7       1       0                               0D0003414
     100    2885       1       1       1              15        00000000D0003415
     100       0       7       2       0                               0D0003416
     100    2887       1       1       1              15        00000000D0003417
     100       0       7       2       0                               0D0003418
     110    2889       1       1       1               0        00000000D0003419
     110       0       7       1       0                               0D0003420
     100    2890       1       1       1              15        00000000D0003421
     100       0       7       2       0                               0D0003422
     100    2892       1       1       1              15        00000000D0003423
     100       0       7       2       0                               0D0003424
     110    2894       1       1       1               0        00000000D0003425
     110       0       7       1       0                               0D0003426
     100    2895       1       1       1              15        00000000D0003427
     100       0       7       2       0                               0D0003428
     100    2897       1       1       1              15        00000000D0003429
     100       0       7       2       0                               0D0003430
     110    2899       1       1       1               0        00000000D0003431
     110       0       7       1       0                               0D0003432
     100    2900       1       1       1              15        00000000D0003433
     100       0       7       2       0                               0D0003434
     100    2902       1       1       1              15        00000000D0003435
     100       0       7       2       0                               0D0003436
     100    2904       1       1       1              15        00000000D0003437
     100       0       7       2       0                               0D0003438
     100    2906       1       1       1              15        00000000D0003439
     100       0       7       2       0                               0D0003440
     100    2908       1       1       1              15        00000000D0003441
     100       0       7       2       0                               0D0003442
     100    2910       1       1       1              15        00000000D0003443
     100       0       7       2       0                               0D0003444
     100    2912       1       1       1              15        00000000D0003445
     100       0       7       2       0                               0D0003446
     110    2914       1       1       1               0        00000000D0003447
     110       0       3       1       0                               0D0003448
     110    2915       1       1       1               0        00000000D0003449
     110       0       7       1       0                               0D0003450
     100    2916       1       1       1              15        00000000D0003451
     100       0       7       2       0                               0D0003452
     100    2918       1       1       1              15        00000000D0003453
     100       0       7       2       0                               0D0003454
     100    2920       1       1       1              15        00000000D0003455
     100       0       7       2       0                               0D0003456
     100    2922       1       1       1              15        00000000D0003457
     100       0       7       2       0                               0D0003458
     100    2924       1       1       1              15        00000000D0003459
     100       0       7       2       0                               0D0003460
     100    2926       1       1       1              15        00000000D0003461
     100       0       3       2       0                               0D0003462
     110    2928       1       1       1               0        00000000D0003463
     110       0       7       1       0                               0D0003464
     100    2929       1       1       1              15        00000000D0003465
     100       0       3       2       0                               0D0003466
     100    2931       1       1       1              15        00000000D0003467
     100       0       3       2       0                               0D0003468
     100    2933       1       1       1              15        00000000D0003469
     100       0       3       2       0                               0D0003470
     100    2935       1       1       1              15        00000000D0003471
     100       0       3       2       0                               0D0003472
     100    2937       1       1       1              15        00000000D0003473
     100       0       3       2       0                               0D0003474
     100    2939       1       1       1              15        00000000D0003475
     100       0       3       2       0                               0D0003476
     100    2941       1       1       1              15        00000000D0003477
     100       0       3       2       0                               0D0003478
     100    2943       1       1       1              15        00000000D0003479
     100       0       3       2       0                               0D0003480
     100    2945       1       1       1              15        00000000D0003481
     100       0       3       2       0                               0D0003482
     100    2947       1       1       1              15        00000000D0003483
     100       0       3       2       0                               0D0003484
     100    2949       1       1       1              15        00000000D0003485
     100       0       3       2       0                               0D0003486
     100    2951       1       1       1              15        00000000D0003487
     100       0       3       2       0                               0D0003488
     100    2953       1       1       1              15        00000000D0003489
     100       0       3       2       0                               0D0003490
     110    2955       1       1       1               0        00000000D0003491
     110       0       3       1       0                               0D0003492
     100    2956       1       1       1              15        00000000D0003493
     100       0       3       2       0                               0D0003494
     110    2958       1       1       1               0        00000000D0003495
     110       0       3       1       0                               0D0003496
     100    2959       1       1       1              15        00000000D0003497
     100       0       3       2       0                               0D0003498
     100    2961       1       1       1              15        00000000D0003499
     100       0       3       2       0                               0D0003500
     100    2963       1       1       1              15        00000000D0003501
     100       0       3       2       0                               0D0003502
     100    2965       1       1       1              15        00000000D0003503
     100       0       3       2       0                               0D0003504
     110    2967       1       1       1               0        00000000D0003505
     110       0       3       1       0                               0D0003506
     110    2968       1       1       1               0        00000000D0003507
     110       0       3       1       0                               0D0003508
     110    2969       1       1       1               0        00000000D0003509
     110       0       3       1       0                               0D0003510
     100    2970       1       1       1              15        00000000D0003511
     100       0       3       2       0                               0D0003512
     110    2972       1       1       1               0        00000000D0003513
     110       0       3       1       0                               0D0003514
     100    2973       1       1       1              15        00000000D0003515
     100       0       3       2       0                               0D0003516
     100    2975       1       1       1              15        00000000D0003517
     100       0       7       2       0                               0D0003518
     100    2977       1       1       1              15        00000000D0003519
     100       0       7       2       0                               0D0003520
     100    2979       1       1       1              15        00000000D0003521
     100       0       7       2       0                               0D0003522
     100    2981       1       1       1              15        00000000D0003523
     100       0       7       2       0                               0D0003524
     100    2983       1       1       1              15        00000000D0003525
     100       0       7       2       0                               0D0003526
     100    2985       1       1       1              15        00000000D0003527
     100       0       7       2       0                               0D0003528
     100    2987       1       1       1              15        00000000D0003529
     100       0       7       2       0                               0D0003530
     100    2989       1       1       1              15        00000000D0003531
     100       0       7       2       0                               0D0003532
     100    2991       1       1       1              15        00000000D0003533
     100       0       7       2       0                               0D0003534
     100    2993       1       1       1              15        00000000D0003535
     100       0       7       2       0                               0D0003536
     110    2995       1       1       1               0        00000000D0003537
     110       0       7       1       0                               0D0003538
     110    2996       1       1       1               0        00000000D0003539
     110       0       7       1       0                               0D0003540
     100    2997       1       1       1              15        00000000D0003541
     100       0       7       2       0                               0D0003542
     100    2999       1       1       1              15        00000000D0003543
     100       0       7       2       0                               0D0003544
     110    3001       1       1       1               0        00000000D0003545
     110       0       7       1       0                               0D0003546
     110    3002       1       1       1               0        00000000D0003547
     110       0       7       1       0                               0D0003548
     100    3003       1       1       1              15        00000000D0003549
     100       0       7       2       0                               0D0003550
     100    3005       1       1       1              15        00000000D0003551
     100       0       7       2       0                               0D0003552
     110    3007       1       1       1               0        00000000D0003553
     110       0       7       1       0                               0D0003554
     110    3008       1       1       1               0        00000000D0003555
     110       0       7       1       0                               0D0003556
     110    3009       1       1       1               0        00000000D0003557
     110       0       7       1       0                               0D0003558
     100    3010       1       1       1              15        00000000D0003559
     100       0       7       2       0                               0D0003560
     110    3012       1       1       1               0        00000000D0003561
     110       0       7       1       0                               0D0003562
     110    3013       1       1       1               0        00000000D0003563
     110       0       3       1       0                               0D0003564
     100    3014       1       1       1              15        00000000D0003565
     100       0       3       2       0                               0D0003566
     100    3016       1       1       1              15        00000000D0003567
     100       0       3       2       0                               0D0003568
     110    3018       1       1       1               0        00000000D0003569
     110       0       3       1       0                               0D0003570
     100    3019       1       1       1              15        00000000D0003571
     100       0       3       2       0                               0D0003572
     100    3021       1       1       1              15        00000000D0003573
     100       0       3       2       0                               0D0003574
     110    3023       1       1       1               0        00000000D0003575
     110       0       3       1       0                               0D0003576
     110    3024       1       1       1               0        00000000D0003577
     110       0       7       1       0                               0D0003578
     100    3025       1       1       1              15        00000000D0003579
     100       0       7       2       0                               0D0003580
     110    3027       1       1       1               0        00000000D0003581
     110       0       7       1       0                               0D0003582
     110    3028       1       1       1               0        00000000D0003583
     110       0       3       1       0                               0D0003584
     100    3029       1       1       1              15        00000000D0003585
     100       0       3       2       0                               0D0003586
     100    3031       1       1       1              15        00000000D0003587
     100       0       3       2       0                               0D0003588
     110    3033       1       1       1               0        00000000D0003589
     110       0       3       1       0                               0D0003590
     100    3034       1       1       1              15        00000000D0003591
     100       0       3       2       0                               0D0003592
     100    3036       1       1       1              15        00000000D0003593
     100       0       3       2       0                               0D0003594
     100    3038       1       1       1              15        00000000D0003595
     100       0       7       2       0                               0D0003596
     110    3040       1       1       1               0        00000000D0003597
     110       0       7       1       0                               0D0003598
     100    3041       1       1       1              15        00000000D0003599
     100       0       7       2       0                               0D0003600
     100    3043       1       1       1              15        00000000D0003601
     100       0       7       2       0                               0D0003602
     110    3045       1       1       1               0        00000000D0003603
     110       0       7       1       0                               0D0003604
     100    3046       1       1       1              15        00000000D0003605
     100       0       7       2       0                               0D0003606
     100    3048       1       1       1              15        00000000D0003607
     100       0       7       2       0                               0D0003608
     110    3050       1       1       1               0        00000000D0003609
     110       0       7       1       0                               0D0003610
     100    3051       1       1       1              15        00000000D0003611
     100       0       7       2       0                               0D0003612
     100    3053       1       1       1              15        00000000D0003613
     100       0       7       2       0                               0D0003614
     110    3055       1       1       1               0        00000000D0003615
     110       0       7       1       0                               0D0003616
     100    3056       1       1       1              15        00000000D0003617
     100       0       7       2       0                               0D0003618
     100    3058       1       1       1              15        00000000D0003619
     100       0       7       2       0                               0D0003620
     100    3060       1       1       1              15        00000000D0003621
     100       0       7       2       0                               0D0003622
     100    3062       1       1       1              15        00000000D0003623
     100       0       7       2       0                               0D0003624
     100    3064       1       1       1              15        00000000D0003625
     100       0       7       2       0                               0D0003626
     100    3066       1       1       1              15        00000000D0003627
     100       0       7       2       0                               0D0003628
     100    3068       1       1       1              15        00000000D0003629
     100       0       7       2       0                               0D0003630
     110    3070       1       1       1               0        00000000D0003631
     110       0       3       1       0                               0D0003632
     110    3071       1       1       1               0        00000000D0003633
     110       0       7       1       0                               0D0003634
     100    3072       1       1       1              15        00000000D0003635
     100       0       7       2       0                               0D0003636
     100    3074       1       1       1              15        00000000D0003637
     100       0       7       2       0                               0D0003638
     100    3076       1       1       1              15        00000000D0003639
     100       0       7       2       0                               0D0003640
     100    3078       1       1       1              15        00000000D0003641
     100       0       7       2       0                               0D0003642
     100    3080       1       1       1              15        00000000D0003643
     100       0       7       2       0                               0D0003644
     100    3082       1       1       1              15        00000000D0003645
     100       0       3       2       0                               0D0003646
     110    3084       1       1       1               0        00000000D0003647
     110       0       7       1       0                               0D0003648
     100    3085       1       1       1              15        00000000D0003649
     100       0       3       2       0                               0D0003650
     100    3087       1       1       1              15        00000000D0003651
     100       0       3       2       0                               0D0003652
     100    3089       1       1       1              15        00000000D0003653
     100       0       3       2       0                               0D0003654
     100    3091       1       1       1              15        00000000D0003655
     100       0       3       2       0                               0D0003656
     100    3093       1       1       1              15        00000000D0003657
     100       0       3       2       0                               0D0003658
     100    3095       1       1       1              15        00000000D0003659
     100       0       3       2       0                               0D0003660
     100    3097       1       1       1              15        00000000D0003661
     100       0       3       2       0                               0D0003662
     100    3099       1       1       1              15        00000000D0003663
     100       0       3       2       0                               0D0003664
     100    3101       1       1       1              15        00000000D0003665
     100       0       3       2       0                               0D0003666
     100    3103       1       1       1              15        00000000D0003667
     100       0       3       2       0                               0D0003668
     100    3105       1       1       1              15        00000000D0003669
     100       0       3       2       0                               0D0003670
     100    3107       1       1       1              15        00000000D0003671
     100       0       3       2       0                               0D0003672
     100    3109       1       1       1              15        00000000D0003673
     100       0       3       2       0                               0D0003674
     110    3111       1       1       1               0        00000000D0003675
     110       0       3       1       0                               0D0003676
     100    3112       1       1       1              15        00000000D0003677
     100       0       3       2       0                               0D0003678
     110    3114       1       1       1               0        00000000D0003679
     110       0       3       1       0                               0D0003680
     100    3115       1       1       1              15        00000000D0003681
     100       0       3       2       0                               0D0003682
     100    3117       1       1       1              15        00000000D0003683
     100       0       3       2       0                               0D0003684
     100    3119       1       1       1              15        00000000D0003685
     100       0       3       2       0                               0D0003686
     100    3121       1       1       1              15        00000000D0003687
     100       0       3       2       0                               0D0003688
     110    3123       1       1       1               0        00000000D0003689
     110       0       3       1       0                               0D0003690
     110    3124       1       1       1               0        00000000D0003691
     110       0       3       1       0                               0D0003692
     110    3125       1       1       1               0        00000000D0003693
     110       0       3       1       0                               0D0003694
     100    3126       1       1       1              15        00000000D0003695
     100       0       3       2       0                               0D0003696
     110    3128       1       1       1               0        00000000D0003697
     110       0       3       1       0                               0D0003698
     100    3129       1       1       1              15        00000000D0003699
     100       0       3       2       0                               0D0003700
     100    3131       1       1       1              15        00000000D0003701
     100       0       7       2       0                               0D0003702
     100    3133       1       1       1              15        00000000D0003703
     100       0       7       2       0                               0D0003704
     100    3135       1       1       1              15        00000000D0003705
     100       0       7       2       0                               0D0003706
     100    3137       1       1       1              15        00000000D0003707
     100       0       7       2       0                               0D0003708
     100    3139       1       1       1              15        00000000D0003709
     100       0       7       2       0                               0D0003710
     100    3141       1       1       1              15        00000000D0003711
     100       0       7       2       0                               0D0003712
     100    3143       1       1       1              15        00000000D0003713
     100       0       7       2       0                               0D0003714
     100    3145       1       1       1              15        00000000D0003715
     100       0       7       2       0                               0D0003716
     100    3147       1       1       1              15        00000000D0003717
     100       0       7       2       0                               0D0003718
     100    3149       1       1       1              15        00000000D0003719
     100       0       7       2       0                               0D0003720
     110    3151       1       1       1               0        00000000D0003721
     110       0       7       1       0                               0D0003722
     110    3152       1       1       1               0        00000000D0003723
     110       0       7       1       0                               0D0003724
     100    3153       1       1       1              15        00000000D0003725
     100       0       7       2       0                               0D0003726
     100    3155       1       1       1              15        00000000D0003727
     100       0       7       2       0                               0D0003728
     110    3157       1       1       1               0        00000000D0003729
     110       0       7       1       0                               0D0003730
     110    3158       1       1       1               0        00000000D0003731
     110       0       7       1       0                               0D0003732
     100    3159       1       1       1              15        00000000D0003733
     100       0       7       2       0                               0D0003734
     100    3161       1       1       1              15        00000000D0003735
     100       0       7       2       0                               0D0003736
     110    3163       1       1       1               0        00000000D0003737
     110       0       7       1       0                               0D0003738
     110    3164       1       1       1               0        00000000D0003739
     110       0       7       1       0                               0D0003740
     110    3165       1       1       1               0        00000000D0003741
     110       0       7       1       0                               0D0003742
     100    3166       1       1       1              15        00000000D0003743
     100       0       7       2       0                               0D0003744
     110    3168       1       1       1               0        00000000D0003745
     110       0       7       1       0                               0D0003746
     110    3169       1       1       1               0        00000000D0003747
     110       0       3       1       0                               0D0003748
     100    3170       1       1       1              15        00000000D0003749
     100       0       3       2       0                               0D0003750
     100    3172       1       1       1              15        00000000D0003751
     100       0       3       2       0                               0D0003752
     110    3174       1       1       1               0        00000000D0003753
     110       0       3       1       0                               0D0003754
     100    3175       1       1       1              15        00000000D0003755
     100       0       3       2       0                               0D0003756
     100    3177       1       1       1              15        00000000D0003757
     100       0       3       2       0                               0D0003758
     110    3179       1       1       1               0        00000000D0003759
     110       0       3       1       0                               0D0003760
     110    3180       1       1       1               0        00000000D0003761
     110       0       7       1       0                               0D0003762
     100    3181       1       1       1              15        00000000D0003763
     100       0       7       2       0                               0D0003764
     110    3183       1       1       1               0        00000000D0003765
     110       0       7       1       0                               0D0003766
     110    3184       1       1       1               0        00000000D0003767
     110       0       3       1       0                               0D0003768
     100    3185       1       1       1              15        00000000D0003769
     100       0       3       2       0                               0D0003770
     100    3187       1       1       1              15        00000000D0003771
     100       0       3       2       0                               0D0003772
     110    3189       1       1       1               0        00000000D0003773
     110       0       3       1       0                               0D0003774
     100    3190       1       1       1              15        00000000D0003775
     100       0       3       2       0                               0D0003776
     100    3192       1       1       1              15        00000000D0003777
     100       0       3       2       0                               0D0003778
     100    3194       1       1       1              15        00000000D0003779
     100       0       7       2       0                               0D0003780
     110    3196       1       1       1               0        00000000D0003781
     110       0       7       1       0                               0D0003782
     100    3197       1       1       1              15        00000000D0003783
     100       0       7       2       0                               0D0003784
     100    3199       1       1       1              15        00000000D0003785
     100       0       7       2       0                               0D0003786
     110    3201       1       1       1               0        00000000D0003787
     110       0       7       1       0                               0D0003788
     100    3202       1       1       1              15        00000000D0003789
     100       0       7       2       0                               0D0003790
     100    3204       1       1       1              15        00000000D0003791
     100       0       7       2       0                               0D0003792
     110    3206       1       1       1               0        00000000D0003793
     110       0       7       1       0                               0D0003794
     100    3207       1       1       1              15        00000000D0003795
     100       0       7       2       0                               0D0003796
     100    3209       1       1       1              15        00000000D0003797
     100       0       7       2       0                               0D0003798
     110    3211       1       1       1               0        00000000D0003799
     110       0       7       1       0                               0D0003800
     100    3212       1       1       1              15        00000000D0003801
     100       0       7       2       0                               0D0003802
     100    3214       1       1       1              15        00000000D0003803
     100       0       7       2       0                               0D0003804
     100    3216       1       1       1              15        00000000D0003805
     100       0       7       2       0                               0D0003806
     100    3218       1       1       1              15        00000000D0003807
     100       0       7       2       0                               0D0003808
     100    3220       1       1       1              15        00000000D0003809
     100       0       7       2       0                               0D0003810
     100    3222       1       1       1              15        00000000D0003811
     100       0       7       2       0                               0D0003812
     100    3224       1       1       1              15        00000000D0003813
     100       0       7       2       0                               0D0003814
     110    3226       1       1       1               0        00000000D0003815
     110       0       3       1       0                               0D0003816
     110    3227       1       1       1               0        00000000D0003817
     110       0       7       1       0                               0D0003818
     100    3228       1       1       1              15        00000000D0003819
     100       0       7       2       0                               0D0003820
     100    3230       1       1       1              15        00000000D0003821
     100       0       7       2       0                               0D0003822
     100    3232       1       1       1              15        00000000D0003823
     100       0       7       2       0                               0D0003824
     100    3234       1       1       1              15        00000000D0003825
     100       0       7       2       0                               0D0003826
     100    3236       1       1       1              15        00000000D0003827
     100       0       7       2       0                               0D0003828
     100    3238       1       1       1              15        00000000D0003829
     100       0       3       2       0                               0D0003830
     110    3240       1       1       1               0        00000000D0003831
     110       0       7       1       0                               0D0003832
     100    3241       1       1       1              15        00000000D0003833
     100       0       3       2       0                               0D0003834
     100    3243       1       1       1              15        00000000D0003835
     100       0       3       2       0                               0D0003836
     100    3245       1       1       1              15        00000000D0003837
     100       0       3       2       0                               0D0003838
     100    3247       1       1       1              15        00000000D0003839
     100       0       3       2       0                               0D0003840
     100    3249       1       1       1              15        00000000D0003841
     100       0       3       2       0                               0D0003842
     100    3251       1       1       1              15        00000000D0003843
     100       0       3       2       0                               0D0003844
     100    3253       1       1       1              15        00000000D0003845
     100       0       3       2       0                               0D0003846
     100    3255       1       1       1              15        00000000D0003847
     100       0       3       2       0                               0D0003848
     100    3257       1       1       1              15        00000000D0003849
     100       0       3       2       0                               0D0003850
     100    3259       1       1       1              15        00000000D0003851
     100       0       3       2       0                               0D0003852
     100    3261       1       1       1              15        00000000D0003853
     100       0       3       2       0                               0D0003854
     100    3263       1       1       1              15        00000000D0003855
     100       0       3       2       0                               0D0003856
     100    3265       1       1       1              15        00000000D0003857
     100       0       3       2       0                               0D0003858
     110    3267       1       1       1               0        00000000D0003859
     110       0       3       1       0                               0D0003860
     100    3268       1       1       1              15        00000000D0003861
     100       0       3       2       0                               0D0003862
     110    3270       1       1       1               0        00000000D0003863
     110       0       3       1       0                               0D0003864
     100    3271       1       1       1              15        00000000D0003865
     100       0       3       2       0                               0D0003866
     100    3273       1       1       1              15        00000000D0003867
     100       0       3       2       0                               0D0003868
     100    3275       1       1       1              15        00000000D0003869
     100       0       3       2       0                               0D0003870
     100    3277       1       1       1              15        00000000D0003871
     100       0       3       2       0                               0D0003872
     110    3279       1       1       1               0        00000000D0003873
     110       0       3       1       0                               0D0003874
     110    3280       1       1       1               0        00000000D0003875
     110       0       3       1       0                               0D0003876
     110    3281       1       1       1               0        00000000D0003877
     110       0       3       1       0                               0D0003878
     100    3282       1       1       1              15        00000000D0003879
     100       0       3       2       0                               0D0003880
     110    3284       1       1       1               0        00000000D0003881
     110       0       3       1       0                               0D0003882
     100    3285       1       1       1              15        00000000D0003883
     100       0       3       2       0                               0D0003884
     100    3287       1       1       1              15        00000000D0003885
     100       0       7       2       0                               0D0003886
     100    3289       1       1       1              15        00000000D0003887
     100       0       7       2       0                               0D0003888
     100    3291       1       1       1              15        00000000D0003889
     100       0       7       2       0                               0D0003890
     100    3293       1       1       1              15        00000000D0003891
     100       0       7       2       0                               0D0003892
     100    3295       1       1       1              15        00000000D0003893
     100       0       7       2       0                               0D0003894
     100    3297       1       1       1              15        00000000D0003895
     100       0       7       2       0                               0D0003896
     100    3299       1       1       1              15        00000000D0003897
     100       0       7       2       0                               0D0003898
     100    3301       1       1       1              15        00000000D0003899
     100       0       7       2       0                               0D0003900
     100    3303       1       1       1              15        00000000D0003901
     100       0       7       2       0                               0D0003902
     100    3305       1       1       1              15        00000000D0003903
     100       0       7       2       0                               0D0003904
     110    3307       1       1       1               0        00000000D0003905
     110       0       7       1       0                               0D0003906
     110    3308       1       1       1               0        00000000D0003907
     110       0       7       1       0                               0D0003908
     100    3309       1       1       1              15        00000000D0003909
     100       0       7       2       0                               0D0003910
     100    3311       1       1       1              15        00000000D0003911
     100       0       7       2       0                               0D0003912
     110    3313       1       1       1               0        00000000D0003913
     110       0       7       1       0                               0D0003914
     110    3314       1       1       1               0        00000000D0003915
     110       0       7       1       0                               0D0003916
     100    3315       1       1       1              15        00000000D0003917
     100       0       7       2       0                               0D0003918
     100    3317       1       1       1              15        00000000D0003919
     100       0       7       2       0                               0D0003920
     110    3319       1       1       1               0        00000000D0003921
     110       0       7       1       0                               0D0003922
     110    3320       1       1       1               0        00000000D0003923
     110       0       7       1       0                               0D0003924
     110    3321       1       1       1               0        00000000D0003925
     110       0       7       1       0                               0D0003926
     100    3322       1       1       1              15        00000000D0003927
     100       0       7       2       0                               0D0003928
     110    3324       1       1       1               0        00000000D0003929
     110       0       7       1       0                               0D0003930
     110    3325       1       1       1               0        00000000D0003931
     110       0       3       1       0                               0D0003932
     100    3326       1       1       1              15        00000000D0003933
     100       0       3       2       0                               0D0003934
     100    3328       1       1       1              15        00000000D0003935
     100       0       3       2       0                               0D0003936
     110    3330       1       1       1               0        00000000D0003937
     110       0       3       1       0                               0D0003938
     100    3331       1       1       1              15        00000000D0003939
     100       0       3       2       0                               0D0003940
     100    3333       1       1       1              15        00000000D0003941
     100       0       3       2       0                               0D0003942
     110    3335       1       1       1               0        00000000D0003943
     110       0       3       1       0                               0D0003944
     110    3336       1       1       1               0        00000000D0003945
     110       0       7       1       0                               0D0003946
     100    3337       1       1       1              15        00000000D0003947
     100       0       7       2       0                               0D0003948
     110    3339       1       1       1               0        00000000D0003949
     110       0       7       1       0                               0D0003950
     110    3340       1       1       1               0        00000000D0003951
     110       0       3       1       0                               0D0003952
     100    3341       1       1       1              15        00000000D0003953
     100       0       3       2       0                               0D0003954
     100    3343       1       1       1              15        00000000D0003955
     100       0       3       2       0                               0D0003956
     110    3345       1       1       1               0        00000000D0003957
     110       0       3       1       0                               0D0003958
     100    3346       1       1       1              15        00000000D0003959
     100       0       3       2       0                               0D0003960
     100    3348       1       1       1              15        00000000D0003961
     100       0       3       2       0                               0D0003962
     100    3350       1       1       1              15        00000000D0003963
     100       0       7       2       0                               0D0003964
     110    3352       1       1       1               0        00000000D0003965
     110       0       7       1       0                               0D0003966
     100    3353       1       1       1              15        00000000D0003967
     100       0       7       2       0                               0D0003968
     100    3355       1       1       1              15        00000000D0003969
     100       0       7       2       0                               0D0003970
     110    3357       1       1       1               0        00000000D0003971
     110       0       7       1       0                               0D0003972
     100    3358       1       1       1              15        00000000D0003973
     100       0       7       2       0                               0D0003974
     100    3360       1       1       1              15        00000000D0003975
     100       0       7       2       0                               0D0003976
     110    3362       1       1       1               0        00000000D0003977
     110       0       7       1       0                               0D0003978
     100    3363       1       1       1              15        00000000D0003979
     100       0       7       2       0                               0D0003980
     100    3365       1       1       1              15        00000000D0003981
     100       0       7       2       0                               0D0003982
     110    3367       1       1       1               0        00000000D0003983
     110       0       7       1       0                               0D0003984
     100    3368       1       1       1              15        00000000D0003985
     100       0       7       2       0                               0D0003986
     100    3370       1       1       1              15        00000000D0003987
     100       0       7       2       0                               0D0003988
     100    3372       1       1       1              15        00000000D0003989
     100       0       7       2       0                               0D0003990
     100    3374       1       1       1              15        00000000D0003991
     100       0       7       2       0                               0D0003992
     100    3376       1       1       1              15        00000000D0003993
     100       0       7       2       0                               0D0003994
     100    3378       1       1       1              15        00000000D0003995
     100       0       7       2       0                               0D0003996
     100    3380       1       1       1              15        00000000D0003997
     100       0       7       2       0                               0D0003998
     110    3382       1       1       1               0        00000000D0003999
     110       0       3       1       0                               0D0004000
     110    3383       1       1       1               0        00000000D0004001
     110       0       7       1       0                               0D0004002
     100    3384       1       1       1              15        00000000D0004003
     100       0       7       2       0                               0D0004004
     100    3386       1       1       1              15        00000000D0004005
     100       0       7       2       0                               0D0004006
     100    3388       1       1       1              15        00000000D0004007
     100       0       7       2       0                               0D0004008
     100    3390       1       1       1              15        00000000D0004009
     100       0       7       2       0                               0D0004010
     100    3392       1       1       1              15        00000000D0004011
     100       0       7       2       0                               0D0004012
     100    3394       1       1       1              15        00000000D0004013
     100       0       3       2       0                               0D0004014
     110    3396       1       1       1               0        00000000D0004015
     110       0       7       1       0                               0D0004016
     100    3397       1       1       1              15        00000000D0004017
     100       0       3       2       0                               0D0004018
     100    3399       1       1       1              15        00000000D0004019
     100       0       3       2       0                               0D0004020
     100    3401       1       1       1              15        00000000D0004021
     100       0       3       2       0                               0D0004022
     100    3403       1       1       1              15        00000000D0004023
     100       0       3       2       0                               0D0004024
     100    3405       1       1       1              15        00000000D0004025
     100       0       3       2       0                               0D0004026
     100    3407       1       1       1              15        00000000D0004027
     100       0       3       2       0                               0D0004028
     100    3409       1       1       1              15        00000000D0004029
     100       0       3       2       0                               0D0004030
     100    3411       1       1       1              15        00000000D0004031
     100       0       3       2       0                               0D0004032
     100    3413       1       1       1              15        00000000D0004033
     100       0       3       2       0                               0D0004034
     100    3415       1       1       1              15        00000000D0004035
     100       0       3       2       0                               0D0004036
     100    3417       1       1       1              15        00000000D0004037
     100       0       3       2       0                               0D0004038
     100    3419       1       1       1              15        00000000D0004039
     100       0       3       2       0                               0D0004040
     100    3421       1       1       1              15        00000000D0004041
     100       0       3       2       0                               0D0004042
     110    3423       1       1       1               0        00000000D0004043
     110       0       3       1       0                               0D0004044
     100    3424       1       1       1              15        00000000D0004045
     100       0       3       2       0                               0D0004046
     110    3426       1       1       1               0        00000000D0004047
     110       0       3       1       0                               0D0004048
     100    3427       1       1       1              15        00000000D0004049
     100       0       3       2       0                               0D0004050
     100    3429       1       1       1              15        00000000D0004051
     100       0       3       2       0                               0D0004052
     100    3431       1       1       1              15        00000000D0004053
     100       0       3       2       0                               0D0004054
     100    3433       1       1       1              15        00000000D0004055
     100       0       3       2       0                               0D0004056
     110    3435       1       1       1               0        00000000D0004057
     110       0       3       1       0                               0D0004058
     110    3436       1       1       1               0        00000000D0004059
     110       0       3       1       0                               0D0004060
     110    3437       1       1       1               0        00000000D0004061
     110       0       3       1       0                               0D0004062
     100    3438       1       1       1              15        00000000D0004063
     100       0       3       2       0                               0D0004064
     110    3440       1       1       1               0        00000000D0004065
     110       0       3       1       0                               0D0004066
     100    3441       1       1       1              15        00000000D0004067
     100       0       3       2       0                               0D0004068
     100    3443       1       1       1              15        00000000D0004069
     100       0       7       2       0                               0D0004070
     100    3445       1       1       1              15        00000000D0004071
     100       0       7       2       0                               0D0004072
     100    3447       1       1       1              15        00000000D0004073
     100       0       7       2       0                               0D0004074
     100    3449       1       1       1              15        00000000D0004075
     100       0       7       2       0                               0D0004076
     100    3451       1       1       1              15        00000000D0004077
     100       0       7       2       0                               0D0004078
     100    3453       1       1       1              15        00000000D0004079
     100       0       7       2       0                               0D0004080
     100    3455       1       1       1              15        00000000D0004081
     100       0       7       2       0                               0D0004082
     100    3457       1       1       1              15        00000000D0004083
     100       0       7       2       0                               0D0004084
     100    3459       1       1       1              15        00000000D0004085
     100       0       7       2       0                               0D0004086
     100    3461       1       1       1              15        00000000D0004087
     100       0       7       2       0                               0D0004088
     110    3463       1       1       1               0        00000000D0004089
     110       0       7       1       0                               0D0004090
     110    3464       1       1       1               0        00000000D0004091
     110       0       7       1       0                               0D0004092
     100    3465       1       1       1              15        00000000D0004093
     100       0       7       2       0                               0D0004094
     100    3467       1       1       1              15        00000000D0004095
     100       0       7       2       0                               0D0004096
     110    3469       1       1       1               0        00000000D0004097
     110       0       7       1       0                               0D0004098
     110    3470       1       1       1               0        00000000D0004099
     110       0       7       1       0                               0D0004100
     100    3471       1       1       1              15        00000000D0004101
     100       0       7       2       0                               0D0004102
     100    3473       1       1       1              15        00000000D0004103
     100       0       7       2       0                               0D0004104
     110    3475       1       1       1               0        00000000D0004105
     110       0       7       1       0                               0D0004106
     110    3476       1       1       1               0        00000000D0004107
     110       0       7       1       0                               0D0004108
     110    3477       1       1       1               0        00000000D0004109
     110       0       7       1       0                               0D0004110
     100    3478       1       1       1              15        00000000D0004111
     100       0       7       2       0                               0D0004112
     110    3480       1       1       1               0        00000000D0004113
     110       0       7       1       0                               0D0004114
     110    3481       1       1       1               0        00000000D0004115
     110       0       3       1       0                               0D0004116
     100    3482       1       1       1              15        00000000D0004117
     100       0       3       2       0                               0D0004118
     100    3484       1       1       1              15        00000000D0004119
     100       0       3       2       0                               0D0004120
     110    3486       1       1       1               0        00000000D0004121
     110       0       3       1       0                               0D0004122
     100    3487       1       1       1              15        00000000D0004123
     100       0       3       2       0                               0D0004124
     100    3489       1       1       1              15        00000000D0004125
     100       0       3       2       0                               0D0004126
     110    3491       1       1       1               0        00000000D0004127
     110       0       3       1       0                               0D0004128
     110    3492       1       1       1               0        00000000D0004129
     110       0       7       1       0                               0D0004130
     100    3493       1       1       1              15        00000000D0004131
     100       0       7       2       0                               0D0004132
     110    3495       1       1       1               0        00000000D0004133
     110       0       7       1       0                               0D0004134
     110    3496       1       1       1               0        00000000D0004135
     110       0       3       1       0                               0D0004136
     100    3497       1       1       1              15        00000000D0004137
     100       0       3       2       0                               0D0004138
     100    3499       1       1       1              15        00000000D0004139
     100       0       3       2       0                               0D0004140
     110    3501       1       1       1               0        00000000D0004141
     110       0       3       1       0                               0D0004142
     100    3502       1       1       1              15        00000000D0004143
     100       0       3       2       0                               0D0004144
     100    3504       1       1       1              15        00000000D0004145
     100       0       3       2       0                               0D0004146
     100    3506       1       1       1              15        00000000D0004147
     100       0       7       2       0                               0D0004148
     110    3508       1       1       1               0        00000000D0004149
     110       0       7       1       0                               0D0004150
     100    3509       1       1       1              15        00000000D0004151
     100       0       7       2       0                               0D0004152
     100    3511       1       1       1              15        00000000D0004153
     100       0       7       2       0                               0D0004154
     110    3513       1       1       1               0        00000000D0004155
     110       0       7       1       0                               0D0004156
     100    3514       1       1       1              15        00000000D0004157
     100       0       7       2       0                               0D0004158
     100    3516       1       1       1              15        00000000D0004159
     100       0       7       2       0                               0D0004160
     110    3518       1       1       1               0        00000000D0004161
     110       0       7       1       0                               0D0004162
     100    3519       1       1       1              15        00000000D0004163
     100       0       7       2       0                               0D0004164
     100    3521       1       1       1              15        00000000D0004165
     100       0       7       2       0                               0D0004166
     110    3523       1       1       1               0        00000000D0004167
     110       0       7       1       0                               0D0004168
     100    3524       1       1       1              15        00000000D0004169
     100       0       7       2       0                               0D0004170
     100    3526       1       1       1              15        00000000D0004171
     100       0       7       2       0                               0D0004172
     100    3528       1       1       1              15        00000000D0004173
     100       0       7       2       0                               0D0004174
     100    3530       1       1       1              15        00000000D0004175
     100       0       7       2       0                               0D0004176
     100    3532       1       1       1              15        00000000D0004177
     100       0       7       2       0                               0D0004178
     100    3534       1       1       1              15        00000000D0004179
     100       0       7       2       0                               0D0004180
     100    3536       1       1       1              15        00000000D0004181
     100       0       7       2       0                               0D0004182
     110    3538       1       1       1               0        00000000D0004183
     110       0       3       1       0                               0D0004184
     110    3539       1       1       1               0        00000000D0004185
     110       0       7       1       0                               0D0004186
     100    3540       1       1       1              15        00000000D0004187
     100       0       7       2       0                               0D0004188
     100    3542       1       1       1              15        00000000D0004189
     100       0       7       2       0                               0D0004190
     100    3544       1       1       1              15        00000000D0004191
     100       0       7       2       0                               0D0004192
     100    3546       1       1       1              15        00000000D0004193
     100       0       7       2       0                               0D0004194
     100    3548       1       1       1              15        00000000D0004195
     100       0       7       2       0                               0D0004196
     100    3550       1       1       1              15        00000000D0004197
     100       0       3       2       0                               0D0004198
     110    3552       1       1       1               0        00000000D0004199
     110       0       7       1       0                               0D0004200
     100    3553       1       1       1              15        00000000D0004201
     100       0       3       2       0                               0D0004202
     100    3555       1       1       1              15        00000000D0004203
     100       0       3       2       0                               0D0004204
     100    3557       1       1       1              15        00000000D0004205
     100       0       3       2       0                               0D0004206
     100    3559       1       1       1              15        00000000D0004207
     100       0       3       2       0                               0D0004208
     100    3561       1       1       1              15        00000000D0004209
     100       0       3       2       0                               0D0004210
     100    3563       1       1       1              15        00000000D0004211
     100       0       3       2       0                               0D0004212
     100    3565       1       1       1              15        00000000D0004213
     100       0       3       2       0                               0D0004214
     100    3567       1       1       1              15        00000000D0004215
     100       0       3       2       0                               0D0004216
     100    3569       1       1       1              15        00000000D0004217
     100       0       3       2       0                               0D0004218
     100    3571       1       1       1              15        00000000D0004219
     100       0       3       2       0                               0D0004220
     100    3573       1       1       1              15        00000000D0004221
     100       0       3       2       0                               0D0004222
     100    3575       1       1       1              15        00000000D0004223
     100       0       3       2       0                               0D0004224
     100    3577       1       1       1              15        00000000D0004225
     100       0       3       2       0                               0D0004226
     110    3579       1       1       1               0        00000000D0004227
     110       0       3       1       0                               0D0004228
     100    3580       1       1       1              15        00000000D0004229
     100       0       3       2       0                               0D0004230
     110    3582       1       1       1               0        00000000D0004231
     110       0       3       1       0                               0D0004232
     100    3583       1       1       1              15        00000000D0004233
     100       0       3       2       0                               0D0004234
     100    3585       1       1       1              15        00000000D0004235
     100       0       3       2       0                               0D0004236
     100    3587       1       1       1              15        00000000D0004237
     100       0       3       2       0                               0D0004238
     100    3589       1       1       1              15        00000000D0004239
     100       0       3       2       0                               0D0004240
     110    3591       1       1       1               0        00000000D0004241
     110       0       3       1       0                               0D0004242
     110    3592       1       1       1               0        00000000D0004243
     110       0       3       1       0                               0D0004244
     110    3593       1       1       1               0        00000000D0004245
     110       0       3       1       0                               0D0004246
     100    3594       1       1       1              15        00000000D0004247
     100       0       3       2       0                               0D0004248
     110    3596       1       1       1               0        00000000D0004249
     110       0       3       1       0                               0D0004250
     100    3597       1       1       1              15        00000000D0004251
     100       0       3       2       0                               0D0004252
     100    3599       1       1       1              15        00000000D0004253
     100       0       7       2       0                               0D0004254
     100    3601       1       1       1              15        00000000D0004255
     100       0       7       2       0                               0D0004256
     100    3603       1       1       1              15        00000000D0004257
     100       0       7       2       0                               0D0004258
     100    3605       1       1       1              15        00000000D0004259
     100       0       7       2       0                               0D0004260
     100    3607       1       1       1              15        00000000D0004261
     100       0       7       2       0                               0D0004262
     100    3609       1       1       1              15        00000000D0004263
     100       0       7       2       0                               0D0004264
     100    3611       1       1       1              15        00000000D0004265
     100       0       7       2       0                               0D0004266
     100    3613       1       1       1              15        00000000D0004267
     100       0       7       2       0                               0D0004268
     100    3615       1       1       1              15        00000000D0004269
     100       0       7       2       0                               0D0004270
     100    3617       1       1       1              15        00000000D0004271
     100       0       7       2       0                               0D0004272
     110    3619       1       1       1               0        00000000D0004273
     110       0       7       1       0                               0D0004274
     110    3620       1       1       1               0        00000000D0004275
     110       0       7       1       0                               0D0004276
     100    3621       1       1       1              15        00000000D0004277
     100       0       7       2       0                               0D0004278
     100    3623       1       1       1              15        00000000D0004279
     100       0       7       2       0                               0D0004280
     110    3625       1       1       1               0        00000000D0004281
     110       0       7       1       0                               0D0004282
     110    3626       1       1       1               0        00000000D0004283
     110       0       7       1       0                               0D0004284
     100    3627       1       1       1              15        00000000D0004285
     100       0       7       2       0                               0D0004286
     100    3629       1       1       1              15        00000000D0004287
     100       0       7       2       0                               0D0004288
     110    3631       1       1       1               0        00000000D0004289
     110       0       7       1       0                               0D0004290
     110    3632       1       1       1               0        00000000D0004291
     110       0       7       1       0                               0D0004292
     110    3633       1       1       1               0        00000000D0004293
     110       0       7       1       0                               0D0004294
     100    3634       1       1       1              15        00000000D0004295
     100       0       7       2       0                               0D0004296
     110    3636       1       1       1               0        00000000D0004297
     110       0       7       1       0                               0D0004298
     110    3637       1       1       1               0        00000000D0004299
     110       0       3       1       0                               0D0004300
     100    3638       1       1       1              15        00000000D0004301
     100       0       3       2       0                               0D0004302
     100    3640       1       1       1              15        00000000D0004303
     100       0       3       2       0                               0D0004304
     110    3642       1       1       1               0        00000000D0004305
     110       0       3       1       0                               0D0004306
     100    3643       1       1       1              15        00000000D0004307
     100       0       3       2       0                               0D0004308
     100    3645       1       1       1              15        00000000D0004309
     100       0       3       2       0                               0D0004310
     110    3647       1       1       1               0        00000000D0004311
     110       0       3       1       0                               0D0004312
     110    3648       1       1       1               0        00000000D0004313
     110       0       7       1       0                               0D0004314
     100    3649       1       1       1              15        00000000D0004315
     100       0       7       2       0                               0D0004316
     110    3651       1       1       1               0        00000000D0004317
     110       0       7       1       0                               0D0004318
     110    3652       1       1       1               0        00000000D0004319
     110       0       3       1       0                               0D0004320
     100    3653       1       1       1              15        00000000D0004321
     100       0       3       2       0                               0D0004322
     100    3655       1       1       1              15        00000000D0004323
     100       0       3       2       0                               0D0004324
     110    3657       1       1       1               0        00000000D0004325
     110       0       3       1       0                               0D0004326
     100    3658       1       1       1              15        00000000D0004327
     100       0       3       2       0                               0D0004328
     100    3660       1       1       1              15        00000000D0004329
     100       0       3       2       0                               0D0004330
     100    3662       1       1       1              15        00000000D0004331
     100       0       7       2       0                               0D0004332
     110    3664       1       1       1               0        00000000D0004333
     110       0       7       1       0                               0D0004334
     100    3665       1       1       1              15        00000000D0004335
     100       0       7       2       0                               0D0004336
     100    3667       1       1       1              15        00000000D0004337
     100       0       7       2       0                               0D0004338
     110    3669       1       1       1               0        00000000D0004339
     110       0       7       1       0                               0D0004340
     100    3670       1       1       1              15        00000000D0004341
     100       0       7       2       0                               0D0004342
     100    3672       1       1       1              15        00000000D0004343
     100       0       7       2       0                               0D0004344
     110    3674       1       1       1               0        00000000D0004345
     110       0       7       1       0                               0D0004346
     100    3675       1       1       1              15        00000000D0004347
     100       0       7       2       0                               0D0004348
     100    3677       1       1       1              15        00000000D0004349
     100       0       7       2       0                               0D0004350
     110    3679       1       1       1               0        00000000D0004351
     110       0       7       1       0                               0D0004352
     100    3680       1       1       1              15        00000000D0004353
     100       0       7       2       0                               0D0004354
     100    3682       1       1       1              15        00000000D0004355
     100       0       7       2       0                               0D0004356
     100    3684       1       1       1              15        00000000D0004357
     100       0       7       2       0                               0D0004358
     100    3686       1       1       1              15        00000000D0004359
     100       0       7       2       0                               0D0004360
     100    3688       1       1       1              15        00000000D0004361
     100       0       7       2       0                               0D0004362
     100    3690       1       1       1              15        00000000D0004363
     100       0       7       2       0                               0D0004364
     100    3692       1       1       1              15        00000000D0004365
     100       0       7       2       0                               0D0004366
     110    3694       1       1       1               0        00000000D0004367
     110       0       3       1       0                               0D0004368
     110    3695       1       1       1               0        00000000D0004369
     110       0       7       1       0                               0D0004370
     100    3696       1       1       1              15        00000000D0004371
     100       0       7       2       0                               0D0004372
     100    3698       1       1       1              15        00000000D0004373
     100       0       7       2       0                               0D0004374
     100    3700       1       1       1              15        00000000D0004375
     100       0       7       2       0                               0D0004376
     100    3702       1       1       1              15        00000000D0004377
     100       0       7       2       0                               0D0004378
     100    3704       1       1       1              15        00000000D0004379
     100       0       7       2       0                               0D0004380
     100    3706       1       1       1              15        00000000D0004381
     100       0       3       2       0                               0D0004382
     110    3708       1       1       1               0        00000000D0004383
     110       0       7       1       0                               0D0004384
     100    3709       1       1       1              15        00000000D0004385
     100       0       3       2       0                               0D0004386
     100    3711       1       1       1              15        00000000D0004387
     100       0       3       2       0                               0D0004388
     100    3713       1       1       1              15        00000000D0004389
     100       0       3       2       0                               0D0004390
     100    3715       1       1       1              15        00000000D0004391
     100       0       3       2       0                               0D0004392
     100    3717       1       1       1              15        00000000D0004393
     100       0       3       2       0                               0D0004394
     100    3719       1       1       1              15        00000000D0004395
     100       0       3       2       0                               0D0004396
     100    3721       1       1       1              15        00000000D0004397
     100       0       3       2       0                               0D0004398
     100    3723       1       1       1              15        00000000D0004399
     100       0       3       2       0                               0D0004400
     100    3725       1       1       1              15        00000000D0004401
     100       0       3       2       0                               0D0004402
     100    3727       1       1       1              15        00000000D0004403
     100       0       3       2       0                               0D0004404
     100    3729       1       1       1              15        00000000D0004405
     100       0       3       2       0                               0D0004406
     100    3731       1       1       1              15        00000000D0004407
     100       0       3       2       0                               0D0004408
     100    3733       1       1       1              15        00000000D0004409
     100       0       3       2       0                               0D0004410
     110    3735       1       1       1               0        00000000D0004411
     110       0       3       1       0                               0D0004412
     100    3736       1       1       1              15        00000000D0004413
     100       0       3       2       0                               0D0004414
     110    3738       1       1       1               0        00000000D0004415
     110       0       3       1       0                               0D0004416
     100    3739       1       1       1              15        00000000D0004417
     100       0       3       2       0                               0D0004418
     100    3741       1       1       1              15        00000000D0004419
     100       0       3       2       0                               0D0004420
     100    3743       1       1       1              15        00000000D0004421
     100       0       3       2       0                               0D0004422
     100    3745       1       1       1              15        00000000D0004423
     100       0       3       2       0                               0D0004424
     110    3747       1       1       1               0        00000000D0004425
     110       0       3       1       0                               0D0004426
     110    3748       1       1       1               0        00000000D0004427
     110       0       3       1       0                               0D0004428
     110    3749       1       1       1               0        00000000D0004429
     110       0       3       1       0                               0D0004430
     100    3750       1       1       1              15        00000000D0004431
     100       0       3       2       0                               0D0004432
     110    3752       1       1       1               0        00000000D0004433
     110       0       3       1       0                               0D0004434
     100    3753       1       1       1              15        00000000D0004435
     100       0       3       2       0                               0D0004436
     100    3755       1       1       1              15        00000000D0004437
     100       0       7       2       0                               0D0004438
     100    3757       1       1       1              15        00000000D0004439
     100       0       7       2       0                               0D0004440
     100    3759       1       1       1              15        00000000D0004441
     100       0       7       2       0                               0D0004442
     100    3761       1       1       1              15        00000000D0004443
     100       0       7       2       0                               0D0004444
     100    3763       1       1       1              15        00000000D0004445
     100       0       7       2       0                               0D0004446
     100    3765       1       1       1              15        00000000D0004447
     100       0       7       2       0                               0D0004448
     100    3767       1       1       1              15        00000000D0004449
     100       0       7       2       0                               0D0004450
     100    3769       1       1       1              15        00000000D0004451
     100       0       7       2       0                               0D0004452
     100    3771       1       1       1              15        00000000D0004453
     100       0       7       2       0                               0D0004454
     100    3773       1       1       1              15        00000000D0004455
     100       0       7       2       0                               0D0004456
     110    3775       1       1       1               0        00000000D0004457
     110       0       7       1       0                               0D0004458
     110    3776       1       1       1               0        00000000D0004459
     110       0       7       1       0                               0D0004460
     100    3777       1       1       1              15        00000000D0004461
     100       0       7       2       0                               0D0004462
     100    3779       1       1       1              15        00000000D0004463
     100       0       7       2       0                               0D0004464
     110    3781       1       1       1               0        00000000D0004465
     110       0       7       1       0                               0D0004466
     110    3782       1       1       1               0        00000000D0004467
     110       0       7       1       0                               0D0004468
     100    3783       1       1       1              15        00000000D0004469
     100       0       7       2       0                               0D0004470
     100    3785       1       1       1              15        00000000D0004471
     100       0       7       2       0                               0D0004472
     110    3787       1       1       1               0        00000000D0004473
     110       0       7       1       0                               0D0004474
     110    3788       1       1       1               0        00000000D0004475
     110       0       7       1       0                               0D0004476
     110    3789       1       1       1               0        00000000D0004477
     110       0       7       1       0                               0D0004478
     100    3790       1       1       1              15        00000000D0004479
     100       0       7       2       0                               0D0004480
     110    3792       1       1       1               0        00000000D0004481
     110       0       7       1       0                               0D0004482
     110    3793       1       1       1               0        00000000D0004483
     110       0       3       1       0                               0D0004484
     100    3794       1       1       1              15        00000000D0004485
     100       0       3       2       0                               0D0004486
     100    3796       1       1       1              15        00000000D0004487
     100       0       3       2       0                               0D0004488
     110    3798       1       1       1               0        00000000D0004489
     110       0       3       1       0                               0D0004490
     100    3799       1       1       1              15        00000000D0004491
     100       0       3       2       0                               0D0004492
     100    3801       1       1       1              15        00000000D0004493
     100       0       3       2       0                               0D0004494
     110    3803       1       1       1               0        00000000D0004495
     110       0       3       1       0                               0D0004496
     110    3804       1       1       1               0        00000000D0004497
     110       0       7       1       0                               0D0004498
     100    3805       1       1       1              15        00000000D0004499
     100       0       7       2       0                               0D0004500
     110    3807       1       1       1               0        00000000D0004501
     110       0       7       1       0                               0D0004502
     110    3808       1       1       1               0        00000000D0004503
     110       0       3       1       0                               0D0004504
     100    3809       1       1       1              15        00000000D0004505
     100       0       3       2       0                               0D0004506
     100    3811       1       1       1              15        00000000D0004507
     100       0       3       2       0                               0D0004508
     110    3813       1       1       1               0        00000000D0004509
     110       0       3       1       0                               0D0004510
     100    3814       1       1       1              15        00000000D0004511
     100       0       3       2       0                               0D0004512
     100    3816       1       1       1              15        00000000D0004513
     100       0       3       2       0                               0D0004514
     100    3818       1       1       1              15        00000000D0004515
     100       0       7       2       0                               0D0004516
     110    3820       1       1       1               0        00000000D0004517
     110       0       7       1       0                               0D0004518
     100    3821       1       1       1              15        00000000D0004519
     100       0       7       2       0                               0D0004520
     100    3823       1       1       1              15        00000000D0004521
     100       0       7       2       0                               0D0004522
     110    3825       1       1       1               0        00000000D0004523
     110       0       7       1       0                               0D0004524
     100    3826       1       1       1              15        00000000D0004525
     100       0       7       2       0                               0D0004526
     100    3828       1       1       1              15        00000000D0004527
     100       0       7       2       0                               0D0004528
     110    3830       1       1       1               0        00000000D0004529
     110       0       7       1       0                               0D0004530
     100    3831       1       1       1              15        00000000D0004531
     100       0       7       2       0                               0D0004532
     100    3833       1       1       1              15        00000000D0004533
     100       0       7       2       0                               0D0004534
     110    3835       1       1       1               0        00000000D0004535
     110       0       7       1       0                               0D0004536
     100    3836       1       1       1              15        00000000D0004537
     100       0       7       2       0                               0D0004538
     314    3838       1       1       3               0        00000000D0004539
     314       0       0       1       0                               0D0004540
     110    3839       1       1       3               0        00000000D0004541
     110       0   -4539       1       0                               0D0004542
     110    3840       1       1       3               0        00000000D0004543
     110       0   -4539       1       0                               0D0004544
     110    3841       1       1       3               0        00000000D0004545
     110       0   -4539       1       0                               0D0004546
     110    3842       1       1       3               0        00000000D0004547
     110       0   -4539       1       0                               0D0004548
     110    3843       1       1       3               0        00000000D0004549
     110       0   -4539       1       0                               0D0004550
     110    3844       1       1       3               0        00000000D0004551
     110       0   -4539       1       0                               0D0004552
     110    3845       1       1       3               0        00000000D0004553
     110       0   -4539       1       0                               0D0004554
     110    3846       1       1       3               0        00000000D0004555
     110       0   -4539       1       0                               0D0004556
     110    3847       1       1       3               0        00000000D0004557
     110       0   -4539       1       0                               0D0004558
     110    3848       1       1       3               0        00000000D0004559
     110       0   -4539       1       0                               0D0004560
     100    3849       1       1       3              15        00000000D0004561
     100       0   -4539       2       0                               0D0004562
     100    3851       1       1       3              15        00000000D0004563
     100       0   -4539       2       0                               0D0004564
     100    3853       1       1       3              15        00000000D0004565
     100       0   -4539       2       0                               0D0004566
     100    3855       1       1       3              15        00000000D0004567
     100       0   -4539       2       0                               0D0004568
     110    3857       1       1       3               0        00000000D0004569
     110       0   -4539       1       0                               0D0004570
     110    3858       1       1       3               0        00000000D0004571
     110       0   -4539       1       0                               0D0004572
     110    3859       1       1       3               0        00000000D0004573
     110       0   -4539       1       0                               0D0004574
     110    3860       1       1       3               0        00000000D0004575
     110       0   -4539       1       0                               0D0004576
     110    3861       1       1       3               0        00000000D0004577
     110       0   -4539       1       0                               0D0004578
     110    3862       1       1       3               0        00000000D0004579
     110       0   -4539       1       0                               0D0004580
     110    3863       1       1       3               0        00000000D0004581
     110       0   -4539       1       0                               0D0004582
     110    3864       1       1       3               0        00000000D0004583
     110       0   -4539       1       0                               0D0004584
     110    3865       1       1       3               0        00000000D0004585
     110       0   -4539       1       0                               0D0004586
     110    3866       1       1       3               0        00000000D0004587
     110       0   -4539       1       0                               0D0004588
     110    3867       1       1       3               0        00000000D0004589
     110       0   -4539       1       0                               0D0004590
     110    3868       1       1       3               0        00000000D0004591
     110       0   -4539       1       0                               0D0004592
     110    3869       1       1       3               0        00000000D0004593
     110       0   -4539       1       0                               0D0004594
     110    3870       1       1       3               0        00000000D0004595
     110       0   -4539       1       0                               0D0004596
     110    3871       1       1       3               0        00000000D0004597
     110       0   -4539       1       0                               0D0004598
     110    3872       1       1       3               0        00000000D0004599
     110       0   -4539       1       0                               0D0004600
     110    3873       1       1       3               0        00000000D0004601
     110       0   -4539       1       0                               0D0004602
     110    3874       1       1       3               0        00000000D0004603
     110       0   -4539       1       0                               0D0004604
     110    3875       1       1       3               0        00000000D0004605
     110       0   -4539       1       0                               0D0004606
     100    3876       1       1       3              15        00000000D0004607
     100       0   -4539       2       0                               0D0004608
     110    3878       1       1       3               0        00000000D0004609
     110       0   -4539       1       0                               0D0004610
     110    3879       1       1       3               0        00000000D0004611
     110       0       3       1       0                               0D0004612
     110    3880       1       1       3               0        00000000D0004613
     110       0       3       1       0                               0D0004614
     110    3881       1       1       3               0        00000000D0004615
     110       0       3       1       0                               0D0004616
     100    3882       1       1       3              15        00000000D0004617
     100       0       3       2       0                               0D0004618
     100    3884       1       1       3              15        00000000D0004619
     100       0       3       2       0                               0D0004620
     100    3886       1       1       3              15        00000000D0004621
     100       0       3       2       0                               0D0004622
     110    3888       1       1       3               0        00000000D0004623
     110       0       3       1       0                               0D0004624
     110    3889       1       1       3               0        00000000D0004625
     110       0       3       1       0                               0D0004626
     110    3890       1       1       3               0        00000000D0004627
     110       0       3       1       0                               0D0004628
     110    3891       1       1       3               0        00000000D0004629
     110       0       3       1       0                               0D0004630
     110    3892       1       1       3               0        00000000D0004631
     110       0       3       1       0                               0D0004632
     110    3893       1       1       3               0        00000000D0004633
     110       0       3       1       0                               0D0004634
     110    3894       1       1       3               0        00000000D0004635
     110       0       3       1       0                               0D0004636
     110    3895       1       1       3               0        00000000D0004637
     110       0       3       1       0                               0D0004638
     110    3896       1       1       3               0        00000000D0004639
     110       0       3       1       0                               0D0004640
     100    3897       1       1       3              15        00000000D0004641
     100       0       3       2       0                               0D0004642
     110    3899       1       1       3               0        00000000D0004643
     110       0       3       1       0                               0D0004644
     110    3900       1       1       3               0        00000000D0004645
     110       0       3       1       0                               0D0004646
     110    3901       1       1       3               0        00000000D0004647
     110       0       3       1       0                               0D0004648
     110    3902       1       1       3               0        00000000D0004649
     110       0       3       1       0                               0D0004650
     110    3903       1       1       3               0        00000000D0004651
     110       0       3       1       0                               0D0004652
     110    3904       1       1       3               0        00000000D0004653
     110       0       3       1       0                               0D0004654
     110    3905       1       1       3               0        00000000D0004655
     110       0       3       1       0                               0D0004656
     110    3906       1       1       3               0        00000000D0004657
     110       0       3       1       0                               0D0004658
     100    3907       1       1       3              15        00000000D0004659
     100       0       3       2       0                               0D0004660
     100    3909       1       1       3              15        00000000D0004661
     100       0       3       2       0                               0D0004662
     100    3911       1       1       3              15        00000000D0004663
     100       0       3       2       0                               0D0004664
     100    3913       1       1       3              15        00000000D0004665
     100       0       3       2       0                               0D0004666
     100    3915       1       1       3              15        00000000D0004667
     100       0       3       2       0                               0D0004668
     110    3917       1       1       3               0        00000000D0004669
     110       0       3       1       0                               0D0004670
     110    3918       1       1       3               0        00000000D0004671
     110       0       3       1       0                               0D0004672
     110    3919       1       1       3               0        00000000D0004673
     110       0       3       1       0                               0D0004674
     110    3920       1       1       3               0        00000000D0004675
     110       0       3       1       0                               0D0004676
     110    3921       1       1       3               0        00000000D0004677
     110       0       3       1       0                               0D0004678
     110    3922       1       1       3               0        00000000D0004679
     110       0       3       1       0                               0D0004680
     110    3923       1       1       3               0        00000000D0004681
     110       0       3       1       0                               0D0004682
     110    3924       1       1       3               0        00000000D0004683
     110       0       3       1       0                               0D0004684
     110    3925       1       1       3               0        00000000D0004685
     110       0       3       1       0                               0D0004686
     110    3926       1       1       3               0        00000000D0004687
     110       0       3       1       0                               0D0004688
406,1,1H ;                                                             1P0000001
406,1,5HFrame;                                                         3P0000002
314,100.,20.,80.;                                                      5P0000003
110,0.,-0.0000024412,-0.25,0.,-6.0000024412,-0.25;                     7P0000004
110,6.,-0.0000024412,-0.25,6.,-6.0000024412,-0.25;                     9P0000005
110,0.,-6.0000024412,-0.25,6.,-6.0000024412,-0.25;                    11P0000006
110,0.,-0.0000024412,-0.25,6.,-0.0000024412,-0.25;                    13P0000007
124,1.,0.,0.,0.,0.,1.,0.,0.,0.,0.,1.,0.;                              15P0000008
100,-0.25,5.75,-0.2500024412,5.848,-0.2500024412,5.848,               17P0000009
-0.2500024412;                                                        17P0000010
100,-0.25,3.,-0.2500024412,3.098,-0.2500024412,3.098,                 19P0000011
-0.2500024412;                                                        19P0000012
100,-0.25,0.25,-0.2500024412,0.348,-0.2500024412,0.348,               21P0000013
-0.2500024412;                                                        21P0000014
100,-0.25,0.25,-3.0000024412,0.348,-3.0000024412,0.348,               23P0000015
-3.0000024412;                                                        23P0000016
100,-0.25,0.25,-5.7500024412,0.348,-5.7500024412,0.348,               25P0000017
-5.7500024412;                                                        25P0000018
100,-0.25,3.,-5.7500024412,3.098,-5.7500024412,3.098,                 27P0000019
-5.7500024412;                                                        27P0000020
100,-0.25,5.75,-5.7500024412,5.848,-5.7500024412,5.848,               29P0000021
-5.7500024412;                                                        29P0000022
100,-0.25,5.75,-3.0000024412,5.848,-3.0000024412,5.848,               31P0000023
-3.0000024412;                                                        31P0000024
110,6.,-0.0000024412,0.,6.,-6.0000024412,0.;                          33P0000025
110,0.,-0.0000024412,0.,0.,-6.0000024412,0.;                          35P0000026
110,0.,-0.0000024412,0.,6.,-0.0000024412,0.;                          37P0000027
110,0.,-6.0000024412,0.,6.,-6.0000024412,0.;                          39P0000028
100,0.,5.75,-0.2500024412,5.848,-0.2500024412,5.848,                  41P0000029
-0.2500024412;                                                        41P0000030
100,0.,3.,-0.2500024412,3.098,-0.2500024412,3.098,-0.2500024412;      43P0000031
100,0.,0.25,-0.2500024412,0.348,-0.2500024412,0.348,                  45P0000032
-0.2500024412;                                                        45P0000033
100,0.,0.25,-3.0000024412,0.348,-3.0000024412,0.348,                  47P0000034
-3.0000024412;                                                        47P0000035
100,0.,0.25,-5.7500024412,0.348,-5.7500024412,0.348,                  49P0000036
-5.7500024412;                                                        49P0000037
100,0.,3.,-5.7500024412,3.098,-5.7500024412,3.098,-5.7500024412;      51P0000038
100,0.,5.75,-5.7500024412,5.848,-5.7500024412,5.848,                  53P0000039
-5.7500024412;                                                        53P0000040
100,0.,5.75,-3.0000024412,5.848,-3.0000024412,5.848,                  55P0000041
-3.0000024412;                                                        55P0000042
110,0.,-3.0000024412,-0.25,6.,-3.0000024412,-0.25;                    57P0000043
110,3.,-0.0000024412,-0.25,3.,-6.0000024412,-0.25;                    59P0000044
110,5.375,-0.7250024412,-0.25,5.375,-5.2750024412,-0.25;              61P0000045
110,0.725,-0.6250024412,-0.25,5.275,-0.6250024412,-0.25;              63P0000046
110,0.725,-5.3750024412,-0.25,5.275,-5.3750024412,-0.25;              65P0000047
100,-0.25,5.275,-5.2750024412,5.275,-5.3750024412,5.375,              67P0000048
-5.2750024412;                                                        67P0000049
100,-0.25,5.275,-0.7250024412,5.375,-0.7250024412,5.275,              69P0000050
-0.6250024412;                                                        69P0000051
100,-0.25,0.725,-0.7250024412,0.725,-0.6250024412,0.625,              71P0000052
-0.7250024412;                                                        71P0000053
100,-0.25,0.725,-5.2750024412,0.625,-5.2750024412,0.725,              73P0000054
-5.3750024412;                                                        73P0000055
110,0.9592069128,-5.3209301783,0.,0.9593402068,-5.3208584486,0.;      75P0000056
110,1.2407931349,-5.3209301783,0.,1.2406598409,-5.3208584486,0.;      77P0000057
110,2.4792069128,-5.3209301783,0.,2.4793402068,-5.3208584486,0.;      79P0000058
110,2.7607931349,-5.3209301783,0.,2.7606598409,-5.3208584486,0.;      81P0000059
110,3.2392069128,-5.3209301783,0.,3.2393402068,-5.3208584486,0.;      83P0000060
110,3.5207931349,-5.3209301783,0.,3.5206598409,-5.3208584486,0.;      85P0000061
110,3.9992069128,-5.3209301783,0.,3.9993402068,-5.3208584486,0.;      87P0000062
110,4.2807931349,-5.3209301783,0.,4.2806598409,-5.3208584486,0.;      89P0000063
110,4.7592069128,-5.3209301783,0.,4.7593402068,-5.3208584486,0.;      91P0000064
110,5.0407931349,-5.3209301783,0.,5.0406598409,-5.3208584486,0.;      93P0000065
100,0.,1.1249999821,-1.0684292451,1.1479999821,-1.0684292451,         95P0000066
1.1479999821,-1.0684292451;                                           95P0000067
100,0.,1.0249999821,-1.1684292451,1.0459999821,-1.1684292451,         97P0000068
1.0459999821,-1.1684292451;                                           97P0000069
100,0.,1.0749999821,-1.1684292451,1.0959999821,-1.1684292451,         99P0000070
1.0959999821,-1.1684292451;                                           99P0000071
100,0.,1.1249999821,-1.1684292451,1.1459999821,-1.1684292451,        101P0000072
1.1459999821,-1.1684292451;                                          101P0000073
100,0.,1.1749999821,-1.1684292451,1.1959999821,-1.1684292451,        103P0000074
1.1959999821,-1.1684292451;                                          103P0000075
100,0.,1.2249999821,-1.1684292451,1.2459999821,-1.1684292451,        105P0000076
1.2459999821,-1.1684292451;                                          105P0000077
110,1.2896279075,-1.3345296845,0.,1.2909114812,-1.3352020549,0.;     107P0000078
110,1.0751796986,-1.2684292451,0.,1.0049999821,-1.2684292451,0.;     109P0000079
100,0.,1.0249999821,-1.2184292451,1.0459999821,-1.2184292451,        111P0000080
1.0459999821,-1.2184292451;                                          111P0000081
100,0.,1.0749999821,-1.2184292451,1.0959999821,-1.2184292451,        113P0000082
1.0959999821,-1.2184292451;                                          113P0000083
100,0.,1.1249999821,-1.2184292451,1.1459999821,-1.2184292451,        115P0000084
1.1459999821,-1.2184292451;                                          115P0000085
100,0.,1.1749999821,-1.2184292451,1.1959999821,-1.2184292451,        117P0000086
1.1959999821,-1.2184292451;                                          117P0000087
100,0.,1.2249999821,-1.2184292451,1.2459999821,-1.2184292451,        119P0000088
1.2459999821,-1.2184292451;                                          119P0000089
100,0.,1.1249999762,-1.518683905,1.1479999762,-1.518683905,          121P0000090
1.1479999762,-1.518683905;                                           121P0000091
110,1.1748203014,-1.2684292451,0.,1.2450000179,-1.2684292451,0.;     123P0000092
100,0.,1.2431102124,-1.4025421727,1.2498602124,-1.4025421727,        125P0000093
1.2498602124,-1.4025421727;                                          125P0000094
100,0.,1.1545275352,-1.4025421727,1.1612775352,-1.4025421727,        127P0000095
1.1612775352,-1.4025421727;                                          127P0000096
100,0.,1.2194881651,-1.489156346,1.2262381651,-1.489156346,          129P0000097
1.2262381651,-1.489156346;                                           129P0000098
100,0.,1.1643700549,-1.489156346,1.1711200549,-1.489156346,          131P0000099
1.1711200549,-1.489156346;                                           131P0000100
100,0.,1.2824802911,-1.6348256373,1.2892302911,-1.6348256373,        133P0000101
1.2892302911,-1.6348256373;                                          133P0000102
100,0.,1.0068897399,-1.4025421727,1.0001397399,-1.4025421727,        135P0000103
1.0001397399,-1.4025421727;                                          135P0000104
100,0.,1.0954724171,-1.4025421727,1.0887224171,-1.4025421727,        137P0000105
1.0887224171,-1.4025421727;                                          137P0000106
100,0.,1.0305117872,-1.489156346,1.0237617872,-1.489156346,          139P0000107
1.0237617872,-1.489156346;                                           139P0000108
100,0.,1.0856298974,-1.489156346,1.0788798974,-1.489156346,          141P0000109
1.0788798974,-1.489156346;                                           141P0000110
100,0.,0.9675196612,-1.6348256373,0.9607696612,-1.6348256373,        143P0000111
0.9607696612,-1.6348256373;                                          143P0000112
100,0.,1.2431102124,-1.4025421727,1.2882129196,-1.4148429166,        145P0000113
1.2479515561,-1.3560435287;                                          145P0000114
100,0.,1.0751796986,-1.3084292451,1.0792116736,-1.348225516,         147P0000115
1.0751796986,-1.2684292451;                                          147P0000116
100,0.,1.1748203014,-1.3084292451,1.1748203014,-1.2684292451,        149P0000117
1.1748203014,-1.3484292451;                                          149P0000118
110,1.1748203014,-1.3484292451,0.,1.2479515611,-1.3560435293,0.;     151P0000119
100,0.,1.0068897399,-1.4025421727,1.0021773668,-1.3560302813,        153P0000120
0.9617870321,-1.4148429144;                                          153P0000121
110,1.0792116756,-1.3482255158,0.,1.0021773668,-1.3560302813,0.;     155P0000122
100,0.,0.9675196612,-1.6348256373,0.9860752575,-1.5919158209,        157P0000123
0.9675196612,-1.6815756373;                                          157P0000124
100,0.,1.2824802911,-1.6348256373,1.2824802911,-1.6815756373,        159P0000125
1.2639246911,-1.5919158224;                                          159P0000126
100,0.,1.0305117872,-1.489156346,0.985409078,-1.5014570827,          161P0000127
1.0119561909,-1.5320661624;                                          161P0000128
100,0.,1.2509842281,-1.5619909916,1.2380437638,-1.5320661613,        163P0000129
1.2639246984,-1.5919158193;                                          163P0000130
110,1.288212921,-1.4148429114,0.,1.2645908738,-1.5014570847,0.;      165P0000131
110,0.9617870313,-1.4148429114,0.,0.9854090785,-1.5014570847,0.;     167P0000132
110,0.9675196612,-1.6815756373,0.,1.0749999821,-1.6815756373,0.;     169P0000133
100,0.,0.9990157242,-1.5619909916,0.9860752575,-1.5919158209,        171P0000134
1.0119561909,-1.5320661624;                                          171P0000135
110,1.0541584492,-1.7615756373,0.,1.0749999821,-1.7615756373,0.;     173P0000136
100,0.,1.2194881651,-1.489156346,1.2380437594,-1.5320661632,         175P0000137
1.2645908749,-1.5014570805;                                          175P0000138
100,0.,1.0249999821,-0.9684292451,1.0459999821,-0.9684292451,        177P0000139
1.0459999821,-0.9684292451;                                          177P0000140
100,0.,1.0749999821,-0.9684292451,1.0959999821,-0.9684292451,        179P0000141
1.0959999821,-0.9684292451;                                          179P0000142
100,0.,1.1249999821,-0.9684292451,1.1459999821,-0.9684292451,        181P0000143
1.1459999821,-0.9684292451;                                          181P0000144
100,0.,1.1749999821,-0.9684292451,1.1959999821,-0.9684292451,        183P0000145
1.1959999821,-0.9684292451;                                          183P0000146
100,0.,1.2249999821,-0.9684292451,1.2459999821,-0.9684292451,        185P0000147
1.2459999821,-0.9684292451;                                          185P0000148
100,0.,1.0249999821,-0.9184292451,1.0459999821,-0.9184292451,        187P0000149
1.0459999821,-0.9184292451;                                          187P0000150
100,0.,1.0749999821,-0.9184292451,1.0959999821,-0.9184292451,        189P0000151
1.0959999821,-0.9184292451;                                          189P0000152
100,0.,1.1249999821,-0.9184292451,1.1459999821,-0.9184292451,        191P0000153
1.1459999821,-0.9184292451;                                          191P0000154
100,0.,1.1749999821,-0.9184292451,1.1959999821,-0.9184292451,        193P0000155
1.1959999821,-0.9184292451;                                          193P0000156
100,0.,1.2249999821,-0.9184292451,1.2459999821,-0.9184292451,        195P0000157
1.2459999821,-0.9184292451;                                          195P0000158
110,1.0324802971,-1.1184292451,0.,1.0049999821,-1.1184292451,0.;     197P0000159
110,1.2175196672,-1.1184292451,0.,1.2450000179,-1.1184292451,0.;     199P0000160
100,0.,1.0324802971,-1.0684292451,1.0324802971,-1.1184292451,        201P0000161
1.0324802971,-1.0184292451;                                          201P0000162
100,0.,1.2175196672,-1.0684292451,1.2175196672,-1.0184292451,        203P0000163
1.2175196672,-1.1184292451;                                          203P0000164
110,1.0751796986,-0.8684292451,0.,1.0049999821,-0.8684292451,0.;     205P0000165
110,1.1748203014,-0.8684292451,0.,1.2450000179,-0.8684292451,0.;     207P0000166
100,0.,1.0751796986,-0.8284292451,1.0751796986,-0.8684292451,        209P0000167
1.0751797025,-0.7884292451;                                          209P0000168
100,0.,1.1748203014,-0.8284292451,1.1748203014,-0.7884292451,        211P0000169
1.1748203014,-0.8684292451;                                          211P0000170
110,1.0324802971,-1.0184292451,0.,1.0049999821,-1.0184292451,0.;     213P0000171
110,1.2175196672,-1.0184292451,0.,1.2450000179,-1.0184292451,0.;     215P0000172
110,1.1748203014,-0.7884292451,0.,1.2700000179,-0.7884292451,0.;     217P0000173
100,0.,1.2700000179,-0.8984292451,1.3800000179,-0.8984292451,        219P0000174
1.2700000179,-0.7884292451;                                          219P0000175
110,1.3800000179,-0.8984292451,0.,1.3800000179,-1.3689451946,0.;     221P0000176
110,1.3764764,-1.3952569352,0.,1.3417719795,-1.5225064771,0.;        223P0000177
100,0.,1.2194881651,-1.489156346,1.3417021034,-1.5227616402,         225P0000178
1.3417719795,-1.5225064771;                                          225P0000179
100,0.,1.2824802911,-1.6348256373,1.2824802911,-1.7615756373,        227P0000180
1.3417021034,-1.5227616402;                                          227P0000181
110,1.2824802911,-1.7615756373,0.,1.1750000179,-1.7615756373,0.;     229P0000182
100,0.,0.9675196612,-1.6348256373,0.9082978489,-1.5227616402,        231P0000183
0.9675196612,-1.7615756373;                                          231P0000184
100,0.,1.0305117872,-1.489156346,0.9082279714,-1.5225064717,         233P0000185
0.9082978489,-1.5227616402;                                          233P0000186
110,0.9082279723,-1.5225064751,0.,0.8735236,-1.39525711,0.;          235P0000187
110,0.8699999821,-1.3689453695,0.,0.8699999821,-0.8984292451,0.;     237P0000188
100,0.,0.9799999821,-0.8984292451,0.9799999821,-0.7884292451,        239P0000189
0.8699999821,-0.8984292451;                                          239P0000190
110,0.9799999821,-0.7884292451,0.,1.0751796946,-0.7884292451,0.;     241P0000191
110,0.9675196612,-1.7615756373,0.,1.0749999779,-1.7615756373,0.;     243P0000192
100,0.,1.2800000179,-1.3689451946,1.3764764,-1.3952569352,           245P0000193
1.3800000179,-1.3689451946;                                          245P0000194
100,0.,0.9699999821,-1.3689453695,0.8699999821,-1.3689453695,        247P0000195
0.8735236,-1.39525711;                                               247P0000196
110,1.2824802911,-1.6815756373,0.,1.1750000179,-1.6815756373,0.;     249P0000197
110,0.625,-0.7250024412,-0.25,0.625,-5.2750024412,-0.25;             251P0000198
110,0.725,-0.6250024412,-0.125,5.275,-0.6250024412,-0.125;           253P0000199
110,5.375,-0.7250024412,-0.125,5.375,-5.2750024412,-0.125;           255P0000200
110,0.725,-5.3750024412,-0.125,5.275,-5.3750024412,-0.125;           257P0000201
100,-0.125,5.275,-5.2750024412,5.275,-5.3750024412,5.375,            259P0000202
-5.2750024412;                                                       259P0000203
100,-0.125,5.275,-0.7250024412,5.375,-0.7250024412,5.275,            261P0000204
-0.6250024412;                                                       261P0000205
100,-0.125,0.725,-0.7250024412,0.725,-0.6250024412,0.625,            263P0000206
-0.7250024412;                                                       263P0000207
100,-0.125,0.725,-5.2750024412,0.625,-5.2750024412,0.725,            265P0000208
-5.3750024412;                                                       265P0000209
110,0.625,-0.7250024412,-0.125,0.625,-5.2750024412,-0.125;           267P0000210
100,0.,1.0749999821,-1.7215756373,1.0749999863,-1.7615756373,        269P0000211
1.0749999821,-1.6815756373;                                          269P0000212
100,0.,1.1750000179,-1.7215756373,1.1750000179,-1.6815756373,        271P0000213
1.1750000179,-1.7615756373;                                          271P0000214
212,3,25,2.6568627451,0.2,1,1.5707963268,0.,0,0,-2.1556342316,       273P0000215
-0.9742021872,0.,25HThese two locating holes ,34,3.6195098039,       273P0000216
0.2,1,1.5707963268,0.,0,0,-2.1556342316,-1.1942021872,0.,            273P0000217
34Henlarged to .046" for this version,37,3.8203921569,0.2,1,         273P0000218
1.5707963268,0.,0,0,-2.1556342316,-1.4142021872,0.,                  273P0000219
37Hto suit larger diameter locating pin ;                            273P0000220
214,2,0.2,0.0666,0.,1.1019999821,-1.0684292451,-0.1254381532,        275P0000221
-0.9967983411,-0.2254381532,-0.9967983411;                           275P0000222
214,2,0.2,0.0666,0.,1.1019999762,-1.518683905,-0.1254381532,         277P0000223
-0.9967983411,-0.2254381532,-0.9967983411;                           277P0000224
210,273,2,275,277;                                                   279P0000225
212,2,15,1.4601960784,0.2,1,1.5707963268,0.,0,0,-1.9698616775,       281P0000226
-2.7702138197,0.,15HGrid layout is ,19,1.798627451,0.2,1,            281P0000227
1.5707963268,0.,0,0,-1.9698616775,-3.0202138197,0.,                  281P0000228
19HX  0.750    Y 1.150;                                              281P0000229
100,0.,1.0049999821,-1.1484292451,1.0049999821,-1.1184292451,        283P0000230
0.9749999821,-1.1484292451;                                          283P0000231
110,0.9749999821,-1.1484292451,0.,0.9749999821,-1.2384292451,0.;     285P0000232
100,0.,1.0049999821,-1.2384292451,0.9749999821,-1.2384292451,        287P0000233
1.0049999821,-1.2684292451;                                          287P0000234
100,0.,1.0049999821,-0.9884292451,0.9749999821,-0.9884292451,        289P0000235
1.0049999821,-1.0184292451;                                          289P0000236
110,0.9749999821,-0.9884292451,0.,0.9749999821,-0.8984292451,0.;     291P0000237
100,0.,1.0049999821,-0.8984292451,1.0049999821,-0.8684292451,        293P0000238
0.9749999821,-0.8984292451;                                          293P0000239
100,0.,1.2450000179,-1.1484292451,1.2750000179,-1.1484292451,        295P0000240
1.2450000179,-1.1184292451;                                          295P0000241
110,1.2750000179,-1.1484292451,0.,1.2750000179,-1.2384292451,0.;     297P0000242
100,0.,1.2450000179,-1.2384292451,1.2450000179,-1.2684292451,        299P0000243
1.2750000179,-1.2384292451;                                          299P0000244
100,0.,1.2450000179,-0.9884292451,1.2450000179,-1.0184292451,        301P0000245
1.2750000179,-0.9884292451;                                          301P0000246
110,1.2750000179,-0.9884292451,0.,1.2750000179,-0.8984292451,0.;     303P0000247
[truncated: 298,081 more chars]
