# Supplementary material for: A Simple, Lightweight, and Low-Cost Customizable Multielectrode Array for Local Field Potential Recordings
Source: eNeuro. 2023 Aug 28;10(8):ENEURO.0212-23.2023. doi: 10.1523/ENEURO.0212-23.2023 (PMC10467017; doi:10.1523/ENEURO.0212-23.2023)
Supplement: Extended Data 1 — Sample wireframe IGES files for the Delrin templates (see DOI 10.17605/OSF.IO/ZXF5T). Download Extended Data 1, ZIP file. [file enu-eN-OTM-0212-23-s03.zip › Template Wireframe/IGES 2.igs]

                                                                        S0000001
1H,,1H;,14HMASTERCAM 2018,14HKhokhar .emcam,14HMASTERCAM 2018,1H1,16,8, G0000001
24,8,56,,1.,1,4HINCH,1,0.01,13H230526.112836,0.00005,100.,,,8,0,;       G0000002
     406       1       1       1       2               0        00000300D0000001
     406       0       1       1      15                               0D0000002
     406       2       1       1       3               0        00000300D0000003
     406       0       1       1      15                               0D0000004
     314       3       1       1       3               0        00000000D0000005
     314       0       0       1       0                               0D0000006
     110       4       1       1       3               0        00000000D0000007
     110       0      -5       1       0                               0D0000008
     110       5       1       1       3               0        00000000D0000009
     110       0      -5       1       0                               0D0000010
     110       6       1       1       3               0        00000000D0000011
     110       0      -5       1       0                               0D0000012
     110       7       1       1       3               0        00000000D0000013
     110       0      -5       1       0                               0D0000014
     124       8       1       0       0               0        00000000D0000015
     124       0       0       1       0                               0D0000016
     100       9       1       1       3              15        00000000D0000017
     100       0      -5       2       0                               0D0000018
     100      11       1       1       3              15        00000000D0000019
     100       0      -5       2       0                               0D0000020
     100      13       1       1       3              15        00000000D0000021
     100       0      -5       2       0                               0D0000022
     100      15       1       1       3              15        00000000D0000023
     100       0      -5       2       0                               0D0000024
     100      17       1       1       3              15        00000000D0000025
     100       0      -5       2       0                               0D0000026
     100      19       1       1       3              15        00000000D0000027
     100       0      -5       2       0                               0D0000028
     100      21       1       1       3              15        00000000D0000029
     100       0      -5       2       0                               0D0000030
     100      23       1       1       3              15        00000000D0000031
     100       0      -5       2       0                               0D0000032
     110      25       1       1       3               0        00000000D0000033
     110       0      -5       1       0                               0D0000034
     110      26       1       1       3               0        00000000D0000035
     110       0      -5       1       0                               0D0000036
     110      27       1       1       3               0        00000000D0000037
     110       0      -5       1       0                               0D0000038
     110      28       1       1       3               0        00000000D0000039
     110       0      -5       1       0                               0D0000040
     100      29       1       1       3              15        00000000D0000041
     100       0      -5       2       0                               0D0000042
     100      31       1       1       3              15        00000000D0000043
     100       0      -5       2       0                               0D0000044
     100      33       1       1       3              15        00000000D0000045
     100       0      -5       2       0                               0D0000046
     100      35       1       1       3              15        00000000D0000047
     100       0      -5       2       0                               0D0000048
     100      37       1       1       3              15        00000000D0000049
     100       0      -5       2       0                               0D0000050
     100      39       1       1       3              15        00000000D0000051
     100       0      -5       2       0                               0D0000052
     100      41       1       1       3              15        00000000D0000053
     100       0      -5       2       0                               0D0000054
     100      43       1       1       3              15        00000000D0000055
     100       0      -5       2       0                               0D0000056
     110      45       1       1       3               0        00000000D0000057
     110       0      -5       1       0                               0D0000058
     110      46       1       1       3               0        00000000D0000059
     110       0      -5       1       0                               0D0000060
     110      47       1       1       3               0        00000000D0000061
     110       0      -5       1       0                               0D0000062
     110      48       1       1       3               0        00000000D0000063
     110       0      -5       1       0                               0D0000064
     110      49       1       1       3               0        00000000D0000065
     110       0      -5       1       0                               0D0000066
     110      50       1       1       3               0        00000000D0000067
     110       0      -5       1       0                               0D0000068
     110      51       1       1       3               0        00000000D0000069
     110       0      -5       1       0                               0D0000070
     110      52       1       1       3               0        00000000D0000071
     110       0      -5       1       0                               0D0000072
     110      53       1       1       3               0        00000000D0000073
     110       0      -5       1       0                               0D0000074
     110      54       1       1       3               0        00000000D0000075
     110       0      -5       1       0                               0D0000076
     100      55       1       1       3              15        00000000D0000077
     100       0      -5       2       0                               0D0000078
     100      57       1       1       3              15        00000000D0000079
     100       0      -5       2       0                               0D0000080
     100      59       1       1       3              15        00000000D0000081
     100       0      -5       2       0                               0D0000082
     100      61       1       1       3              15        00000000D0000083
     100       0      -5       2       0                               0D0000084
     100      63       1       1       3              15        00000000D0000085
     100       0      -5       2       0                               0D0000086
     100      65       1       1       3              15        00000000D0000087
     100       0      -5       2       0                               0D0000088
     100      67       1       1       3              15        00000000D0000089
     100       0      -5       2       0                               0D0000090
     100      69       1       1       3              15        00000000D0000091
     100       0      -5       2       0                               0D0000092
     100      71       1       1       2              15        00000000D0000093
     100       0       7       2       0                               0D0000094
     100      73       1       1       2              15        00000000D0000095
     100       0       7       1       0                               0D0000096
     100      74       1       1       2              15        00000000D0000097
     100       0       7       1       0                               0D0000098
     100      75       1       1       2              15        00000000D0000099
     100       0       7       2       0                               0D0000100
     110      77       1       1       2               0        00000000D0000101
     110       0       7       1       0                               0D0000102
     100      78       1       1       2              15        00000000D0000103
     100       0       7       2       0                               0D0000104
     110      80       1       1       2               0        00000000D0000105
     110       0       7       1       0                               0D0000106
     100      81       1       1       2              15        00000000D0000107
     100       0       7       2       0                               0D0000108
     100      83       1       1       2              15        00000000D0000109
     100       0       7       2       0                               0D0000110
     110      85       1       1       2               0        00000000D0000111
     110       0       7       1       0                               0D0000112
     100      86       1       1       2              15        00000000D0000113
     100       0       7       2       0                               0D0000114
     110      88       1       1       2               0        00000000D0000115
     110       0       7       1       0                               0D0000116
     314      89       1       1       3               0        00000000D0000117
     314       0       0       1       0                               0D0000118
     110      90       1       1       3               0        00000000D0000119
     110       0    -117       1       0                               0D0000120
     110      91       1       1       3               0        00000000D0000121
     110       0    -117       1       0                               0D0000122
     110      92       1       1       3               0        00000000D0000123
     110       0    -117       1       0                               0D0000124
     110      93       1       1       3               0        00000000D0000125
     110       0    -117       1       0                               0D0000126
     110      94       1       1       3               0        00000000D0000127
     110       0    -117       1       0                               0D0000128
     110      95       1       1       3               0        00000000D0000129
     110       0    -117       1       0                               0D0000130
     110      96       1       1       3               0        00000000D0000131
     110       0    -117       1       0                               0D0000132
     110      97       1       1       3               0        00000000D0000133
     110       0    -117       1       0                               0D0000134
     110      98       1       1       3               0        00000000D0000135
     110       0    -117       1       0                               0D0000136
     110      99       1       1       3               0        00000000D0000137
     110       0    -117       1       0                               0D0000138
     100     100       1       1       3              15        00000000D0000139
     100       0    -117       2       0                               0D0000140
     100     102       1       1       3              15        00000000D0000141
     100       0    -117       2       0                               0D0000142
     100     104       1       1       3              15        00000000D0000143
     100       0    -117       2       0                               0D0000144
     100     106       1       1       3              15        00000000D0000145
     100       0    -117       2       0                               0D0000146
     110     108       1       1       3               0        00000000D0000147
     110       0    -117       1       0                               0D0000148
     110     109       1       1       3               0        00000000D0000149
     110       0    -117       1       0                               0D0000150
     110     110       1       1       3               0        00000000D0000151
     110       0    -117       1       0                               0D0000152
     110     111       1       1       3               0        00000000D0000153
     110       0    -117       1       0                               0D0000154
     110     112       1       1       3               0        00000000D0000155
     110       0    -117       1       0                               0D0000156
     110     113       1       1       3               0        00000000D0000157
     110       0    -117       1       0                               0D0000158
     110     114       1       1       3               0        00000000D0000159
     110       0    -117       1       0                               0D0000160
     110     115       1       1       3               0        00000000D0000161
     110       0    -117       1       0                               0D0000162
     110     116       1       1       3               0        00000000D0000163
     110       0    -117       1       0                               0D0000164
     110     117       1       1       3               0        00000000D0000165
     110       0    -117       1       0                               0D0000166
     110     118       1       1       3               0        00000000D0000167
     110       0    -117       1       0                               0D0000168
     110     119       1       1       3               0        00000000D0000169
     110       0    -117       1       0                               0D0000170
     110     120       1       1       3               0        00000000D0000171
     110       0    -117       1       0                               0D0000172
     110     121       1       1       3               0        00000000D0000173
     110       0    -117       1       0                               0D0000174
     110     122       1       1       3               0        00000000D0000175
     110       0    -117       1       0                               0D0000176
     110     123       1       1       3               0        00000000D0000177
     110       0    -117       1       0                               0D0000178
     110     124       1       1       3               0        00000000D0000179
     110       0    -117       1       0                               0D0000180
     110     125       1       1       3               0        00000000D0000181
     110       0    -117       1       0                               0D0000182
     110     126       1       1       3               0        00000000D0000183
     110       0    -117       1       0                               0D0000184
     100     127       1       1       3              15        00000000D0000185
     100       0    -117       2       0                               0D0000186
     110     129       1       1       3               0        00000000D0000187
     110       0    -117       1       0                               0D0000188
     100     130       1       1       3              15        00000000D0000189
     100       0    -117       2       0                               0D0000190
     100     132       1       1       3              15        00000000D0000191
     100       0    -117       2       0                               0D0000192
     100     134       1       1       3              15        00000000D0000193
     100       0    -117       2       0                               0D0000194
     110     136       1       1       3               0        00000000D0000195
     110       0    -117       1       0                               0D0000196
     100     137       1       1       3              15        00000000D0000197
     100       0    -117       2       0                               0D0000198
     100     139       1       1       3              15        00000000D0000199
     100       0    -117       2       0                               0D0000200
     100     141       1       1       3              15        00000000D0000201
     100       0    -117       2       0                               0D0000202
     110     143       1       1       3               0        00000000D0000203
     110       0    -117       1       0                               0D0000204
     110     144       1       1       3               0        00000000D0000205
     110       0    -117       1       0                               0D0000206
     110     145       1       1       3               0        00000000D0000207
     110       0    -117       1       0                               0D0000208
     110     146       1       1       3               0        00000000D0000209
     110       0    -117       1       0                               0D0000210
     110     147       1       1       3               0        00000000D0000211
     110       0    -117       1       0                               0D0000212
     110     148       1       1       3               0        00000000D0000213
     110       0    -117       1       0                               0D0000214
     110     149       1       1       3               0        00000000D0000215
     110       0    -117       1       0                               0D0000216
     110     150       1       1       3               0        00000000D0000217
     110       0    -117       1       0                               0D0000218
     110     151       1       1       3               0        00000000D0000219
     110       0    -117       1       0                               0D0000220
     110     152       1       1       3               0        00000000D0000221
     110       0    -117       1       0                               0D0000222
     110     153       1       1       3               0        00000000D0000223
     110       0    -117       1       0                               0D0000224
     110     154       1       1       3               0        00000000D0000225
     110       0    -117       1       0                               0D0000226
     110     155       1       1       3               0        00000000D0000227
     110       0    -117       1       0                               0D0000228
     110     156       1       1       3               0        00000000D0000229
     110       0    -117       1       0                               0D0000230
     110     157       1       1       3               0        00000000D0000231
     110       0    -117       1       0                               0D0000232
     110     158       1       1       3               0        00000000D0000233
     110       0    -117       1       0                               0D0000234
     100     159       1       1       3              15        00000000D0000235
     100       0    -117       2       0                               0D0000236
     100     161       1       1       3              15        00000000D0000237
     100       0    -117       2       0                               0D0000238
     100     163       1       1       3              15        00000000D0000239
     100       0    -117       2       0                               0D0000240
     110     165       1       1       3               0        00000000D0000241
     110       0    -117       1       0                               0D0000242
     110     166       1       1       3               0        00000000D0000243
     110       0    -117       1       0                               0D0000244
     110     167       1       1       3               0        00000000D0000245
     110       0    -117       1       0                               0D0000246
     110     168       1       1       3               0        00000000D0000247
     110       0    -117       1       0                               0D0000248
     110     169       1       1       3               0        00000000D0000249
     110       0    -117       1       0                               0D0000250
     110     170       1       1       3               0        00000000D0000251
     110       0    -117       1       0                               0D0000252
     110     171       1       1       3               0        00000000D0000253
     110       0    -117       1       0                               0D0000254
     110     172       1       1       3               0        00000000D0000255
     110       0    -117       1       0                               0D0000256
     110     173       1       1       3               0        00000000D0000257
     110       0    -117       1       0                               0D0000258
     100     174       1       1       3              15        00000000D0000259
     100       0    -117       2       0                               0D0000260
     110     176       1       1       3               0        00000000D0000261
     110       0    -117       1       0                               0D0000262
     110     177       1       1       3               0        00000000D0000263
     110       0    -117       1       0                               0D0000264
     110     178       1       1       3               0        00000000D0000265
     110       0    -117       1       0                               0D0000266
     110     179       1       1       3               0        00000000D0000267
     110       0    -117       1       0                               0D0000268
     100     180       1       1       3              15        00000000D0000269
     100       0    -117       2       0                               0D0000270
     100     182       1       1       3              15        00000000D0000271
     100       0    -117       2       0                               0D0000272
     100     184       1       1       3              15        00000000D0000273
     100       0    -117       2       0                               0D0000274
     100     186       1       1       2              15        00000000D0000275
     100       0       7       2       0                               0D0000276
     100     188       1       1       2              15        00000000D0000277
     100       0       7       2       0                               0D0000278
     100     190       1       1       2              15        00000000D0000279
     100       0       7       2       0                               0D0000280
     100     192       1       1       2              15        00000000D0000281
     100       0       7       2       0                               0D0000282
     100     194       1       1       2              15        00000000D0000283
     100       0       7       2       0                               0D0000284
     100     196       1       1       2              15        00000000D0000285
     100       0       7       2       0                               0D0000286
     100     198       1       1       2              15        00000000D0000287
     100       0       7       2       0                               0D0000288
     100     200       1       1       2              15        00000000D0000289
     100       0       7       2       0                               0D0000290
     100     202       1       1       2              15        00000000D0000291
     100       0       7       2       0                               0D0000292
     110     204       1       1       2               0        00000000D0000293
     110       0       7       1       0                               0D0000294
     100     205       1       1       2              15        00000000D0000295
     100       0       7       2       0                               0D0000296
     100     207       1       1       2              15        00000000D0000297
     100       0       7       2       0                               0D0000298
     110     209       1       1       2               0        00000000D0000299
     110       0       7       1       0                               0D0000300
     110     210       1       1       2               0        00000000D0000301
     110       0      -5       1       0                               0D0000302
     100     211       1       1       2              15        00000000D0000303
     100       0       7       2       0                               0D0000304
     100     213       1       1       2              15        00000000D0000305
     100       0       7       2       0                               0D0000306
     100     215       1       1       2              15        00000000D0000307
     100       0       7       2       0                               0D0000308
     100     217       1       1       2              15        00000000D0000309
     100       0       7       2       0                               0D0000310
     100     219       1       1       2              15        00000000D0000311
     100       0       7       2       0                               0D0000312
     100     221       1       1       2              15        00000000D0000313
     100       0       7       2       0                               0D0000314
     100     223       1       1       2              15        00000000D0000315
     100       0       7       2       0                               0D0000316
     100     225       1       1       2              15        00000000D0000317
     100       0       7       2       0                               0D0000318
     100     227       1       1       2              15        00000000D0000319
     100       0       7       2       0                               0D0000320
     100     229       1       1       2              15        00000000D0000321
     100       0       7       2       0                               0D0000322
     100     231       1       1       2              15        00000000D0000323
     100       0    -117       2       0                               0D0000324
     100     233       1       1       2              15        00000000D0000325
     100       0    -117       2       0                               0D0000326
     100     235       1       1       2              15        00000000D0000327
     100       0    -117       2       0                               0D0000328
     100     237       1       1       2              15        00000000D0000329
     100       0    -117       2       0                               0D0000330
     100     239       1       1       2              15        00000000D0000331
     100       0    -117       2       0                               0D0000332
     100     241       1       1       2              15        00000000D0000333
     100       0    -117       2       0                               0D0000334
     100     243       1       1       2              15        00000000D0000335
     100       0    -117       2       0                               0D0000336
     100     245       1       1       2              15        00000000D0000337
     100       0    -117       2       0                               0D0000338
     100     247       1       1       2              15        00000000D0000339
     100       0    -117       2       0                               0D0000340
     100     249       1       1       2              15        00000000D0000341
     100       0    -117       2       0                               0D0000342
     100     251       1       1       2              15        00000000D0000343
     100       0    -117       2       0                               0D0000344
     100     253       1       1       2              15        00000000D0000345
     100       0    -117       2       0                               0D0000346
     100     255       1       1       2              15        00000000D0000347
     100       0    -117       2       0                               0D0000348
     100     257       1       1       2              15        00000000D0000349
     100       0    -117       2       0                               0D0000350
     100     259       1       1       2              15        00000000D0000351
     100       0    -117       2       0                               0D0000352
     100     261       1       1       2              15        00000000D0000353
     100       0    -117       2       0                               0D0000354
     100     263       1       1       2              15        00000000D0000355
     100       0    -117       2       0                               0D0000356
     100     265       1       1       2              15        00000000D0000357
     100       0    -117       2       0                               0D0000358
     100     267       1       1       2              15        00000000D0000359
     100       0       3       2       0                               0D0000360
     110     269       1       1       2               0        00000000D0000361
     110       0       3       1       0                               0D0000362
     110     270       1       1       2               0        00000000D0000363
     110       0       3       1       0                               0D0000364
     100     271       1       1       2              15        00000000D0000365
     100       0       3       2       0                               0D0000366
     100     273       1       1       2              15        00000000D0000367
     100       0       3       2       0                               0D0000368
     100     275       1       1       2              15        00000000D0000369
     100       0       3       2       0                               0D0000370
     110     277       1       1       2               0        00000000D0000371
     110       0       3       1       0                               0D0000372
     110     278       1       1       2               0        00000000D0000373
     110       0       3       1       0                               0D0000374
     100     279       1       1       2              15        00000000D0000375
     100       0       3       2       0                               0D0000376
     110     281       1       1       2               0        00000000D0000377
     110       0       3       1       0                               0D0000378
     100     282       1       1       2              15        00000000D0000379
     100       0       3       2       0                               0D0000380
     110     284       1       1       2               0        00000000D0000381
     110       0       3       1       0                               0D0000382
     100     285       1       1       2              15        00000000D0000383
     100       0       3       2       0                               0D0000384
     100     287       1       1       2              15        00000000D0000385
     100       0       3       2       0                               0D0000386
     100     289       1       1       2              15        00000000D0000387
     100       0    -117       2       0                               0D0000388
     100     291       1       1       2              15        00000000D0000389
     100       0    -117       2       0                               0D0000390
     100     293       1       1       2              15        00000000D0000391
     100       0       3       2       0                               0D0000392
     110     295       1       1       2               0        00000000D0000393
     110       0       3       1       0                               0D0000394
     100     296       1       1       2              15        00000000D0000395
     100       0       3       2       0                               0D0000396
     100     298       1       1       2              15        00000000D0000397
     100       0       7       2       0                               0D0000398
     100     300       1       1       2              15        00000000D0000399
     100       0       7       2       0                               0D0000400
     100     302       1       1       2              15        00000000D0000401
     100       0       7       2       0                               0D0000402
     100     304       1       1       2              15        00000000D0000403
     100       0       7       2       0                               0D0000404
     110     306       1       1       2               0        00000000D0000405
     110       0       7       1       0                               0D0000406
     100     307       1       1       2              15        00000000D0000407
     100       0       7       2       0                               0D0000408
     110     309       1       1       2               0        00000000D0000409
     110       0       7       1       0                               0D0000410
     100     310       1       1       2              15        00000000D0000411
     100       0       7       2       0                               0D0000412
     110     312       1       1       2               0        00000000D0000413
     110       0       7       1       0                               0D0000414
     100     313       1       1       2              15        00000000D0000415
     100       0       7       2       0                               0D0000416
     110     315       1       1       2               0        00000000D0000417
     110       0       7       1       0                               0D0000418
     100     316       1       1       2              15        00000000D0000419
     100       0       7       2       0                               0D0000420
     100     318       1       1       2              15        00000000D0000421
     100       0       7       2       0                               0D0000422
     110     320       1       1       2               0        00000000D0000423
     110       0       7       1       0                               0D0000424
     110     321       1       1       2               0        00000000D0000425
     110       0      -5       1       0                               0D0000426
     100     322       1       1       2              15        00000000D0000427
     100       0       3       2       0                               0D0000428
     110     324       1       1       2               0        00000000D0000429
     110       0       3       1       0                               0D0000430
     110     325       1       1       2               0        00000000D0000431
     110       0       3       1       0                               0D0000432
     100     326       1       1       2              15        00000000D0000433
     100       0       3       2       0                               0D0000434
     100     328       1       1       2              15        00000000D0000435
     100       0       3       2       0                               0D0000436
     100     330       1       1       2              15        00000000D0000437
     100       0       3       2       0                               0D0000438
     110     332       1       1       2               0        00000000D0000439
     110       0       3       1       0                               0D0000440
     110     333       1       1       2               0        00000000D0000441
     110       0       3       1       0                               0D0000442
     100     334       1       1       2              15        00000000D0000443
     100       0       3       2       0                               0D0000444
     110     336       1       1       2               0        00000000D0000445
     110       0       3       1       0                               0D0000446
     100     337       1       1       2              15        00000000D0000447
     100       0       3       2       0                               0D0000448
     110     339       1       1       2               0        00000000D0000449
     110       0       3       1       0                               0D0000450
     100     340       1       1       2              15        00000000D0000451
     100       0       3       2       0                               0D0000452
     100     342       1       1       2              15        00000000D0000453
     100       0       3       2       0                               0D0000454
     100     344       1       1       2              15        00000000D0000455
     100       0       3       2       0                               0D0000456
     110     346       1       1       2               0        00000000D0000457
     110       0       3       1       0                               0D0000458
     100     347       1       1       2              15        00000000D0000459
     100       0       3       2       0                               0D0000460
     100     349       1       1       2              15        00000000D0000461
     100       0       7       2       0                               0D0000462
     100     351       1       1       2              15        00000000D0000463
     100       0       7       1       0                               0D0000464
     100     352       1       1       2              15        00000000D0000465
     100       0       7       1       0                               0D0000466
     100     353       1       1       2              15        00000000D0000467
     100       0       7       2       0                               0D0000468
     110     355       1       1       2               0        00000000D0000469
     110       0       7       1       0                               0D0000470
     100     356       1       1       2              15        00000000D0000471
     100       0       7       2       0                               0D0000472
     110     358       1       1       2               0        00000000D0000473
     110       0       7       1       0                               0D0000474
     100     359       1       1       2              15        00000000D0000475
     100       0       7       2       0                               0D0000476
     100     361       1       1       2              15        00000000D0000477
     100       0       7       2       0                               0D0000478
     110     363       1       1       2               0        00000000D0000479
     110       0       7       1       0                               0D0000480
     100     364       1       1       2              15        00000000D0000481
     100       0       7       2       0                               0D0000482
     110     366       1       1       2               0        00000000D0000483
     110       0       7       1       0                               0D0000484
     100     367       1       1       2              15        00000000D0000485
     100       0       7       2       0                               0D0000486
     100     369       1       1       2              15        00000000D0000487
     100       0       7       2       0                               0D0000488
     100     371       1       1       2              15        00000000D0000489
     100       0       7       2       0                               0D0000490
     100     373       1       1       2              15        00000000D0000491
     100       0       7       2       0                               0D0000492
     100     375       1       1       2              15        00000000D0000493
     100       0       7       2       0                               0D0000494
     100     377       1       1       2              15        00000000D0000495
     100       0       7       2       0                               0D0000496
     100     379       1       1       2              15        00000000D0000497
     100       0       7       2       0                               0D0000498
     100     381       1       1       2              15        00000000D0000499
     100       0       7       2       0                               0D0000500
     100     383       1       1       2              15        00000000D0000501
     100       0       7       2       0                               0D0000502
     110     385       1       1       2               0        00000000D0000503
     110       0       7       1       0                               0D0000504
     100     386       1       1       2              15        00000000D0000505
     100       0       7       2       0                               0D0000506
     100     388       1       1       2              15        00000000D0000507
     100       0       7       2       0                               0D0000508
     110     390       1       1       2               0        00000000D0000509
     110       0       7       1       0                               0D0000510
     110     391       1       1       2               0        00000000D0000511
     110       0      -5       1       0                               0D0000512
     100     392       1       1       2              15        00000000D0000513
     100       0       7       2       0                               0D0000514
     100     394       1       1       2              15        00000000D0000515
     100       0       7       2       0                               0D0000516
     100     396       1       1       2              15        00000000D0000517
     100       0       7       2       0                               0D0000518
     100     398       1       1       2              15        00000000D0000519
     100       0       7       2       0                               0D0000520
     100     400       1       1       2              15        00000000D0000521
     100       0       7       2       0                               0D0000522
     100     402       1       1       2              15        00000000D0000523
     100       0       7       2       0                               0D0000524
     100     404       1       1       2              15        00000000D0000525
     100       0       7       2       0                               0D0000526
     100     406       1       1       2              15        00000000D0000527
     100       0       7       2       0                               0D0000528
     100     408       1       1       2              15        00000000D0000529
     100       0       7       2       0                               0D0000530
     100     410       1       1       2              15        00000000D0000531
     100       0       7       2       0                               0D0000532
     100     412       1       1       2              15        00000000D0000533
     100       0    -117       2       0                               0D0000534
     100     414       1       1       2              15        00000000D0000535
     100       0    -117       2       0                               0D0000536
     100     416       1       1       2              15        00000000D0000537
     100       0    -117       2       0                               0D0000538
     100     418       1       1       2              15        00000000D0000539
     100       0    -117       2       0                               0D0000540
     100     420       1       1       2              15        00000000D0000541
     100       0    -117       2       0                               0D0000542
     100     422       1       1       2              15        00000000D0000543
     100       0    -117       2       0                               0D0000544
     100     424       1       1       2              15        00000000D0000545
     100       0    -117       2       0                               0D0000546
     100     426       1       1       2              15        00000000D0000547
     100       0    -117       2       0                               0D0000548
     100     428       1       1       2              15        00000000D0000549
     100       0    -117       2       0                               0D0000550
     100     430       1       1       2              15        00000000D0000551
     100       0    -117       2       0                               0D0000552
     100     432       1       1       2              15        00000000D0000553
     100       0    -117       2       0                               0D0000554
     100     434       1       1       2              15        00000000D0000555
     100       0    -117       2       0                               0D0000556
     100     436       1       1       2              15        00000000D0000557
     100       0    -117       2       0                               0D0000558
     100     438       1       1       2              15        00000000D0000559
     100       0    -117       2       0                               0D0000560
     100     440       1       1       2              15        00000000D0000561
     100       0    -117       2       0                               0D0000562
     100     442       1       1       2              15        00000000D0000563
     100       0    -117       2       0                               0D0000564
     100     444       1       1       2              15        00000000D0000565
     100       0    -117       2       0                               0D0000566
     100     446       1       1       2              15        00000000D0000567
     100       0    -117       2       0                               0D0000568
     100     448       1       1       2              15        00000000D0000569
     100       0       3       2       0                               0D0000570
     110     450       1       1       2               0        00000000D0000571
     110       0       3       1       0                               0D0000572
     110     451       1       1       2               0        00000000D0000573
     110       0       3       1       0                               0D0000574
     100     452       1       1       2              15        00000000D0000575
     100       0       3       2       0                               0D0000576
     100     454       1       1       2              15        00000000D0000577
     100       0       3       2       0                               0D0000578
     100     456       1       1       2              15        00000000D0000579
     100       0       3       2       0                               0D0000580
     110     458       1       1       2               0        00000000D0000581
     110       0       3       1       0                               0D0000582
     110     459       1       1       2               0        00000000D0000583
     110       0       3       1       0                               0D0000584
     100     460       1       1       2              15        00000000D0000585
     100       0       3       2       0                               0D0000586
     110     462       1       1       2               0        00000000D0000587
     110       0       3       1       0                               0D0000588
     100     463       1       1       2              15        00000000D0000589
     100       0       3       2       0                               0D0000590
     110     465       1       1       2               0        00000000D0000591
     110       0       3       1       0                               0D0000592
     100     466       1       1       2              15        00000000D0000593
     100       0       3       2       0                               0D0000594
     100     468       1       1       2              15        00000000D0000595
     100       0       3       2       0                               0D0000596
     100     470       1       1       2              15        00000000D0000597
     100       0    -117       2       0                               0D0000598
     100     472       1       1       2              15        00000000D0000599
     100       0    -117       2       0                               0D0000600
     100     474       1       1       2              15        00000000D0000601
     100       0       3       2       0                               0D0000602
     110     476       1       1       2               0        00000000D0000603
     110       0       3       1       0                               0D0000604
     100     477       1       1       2              15        00000000D0000605
     100       0       3       2       0                               0D0000606
     100     479       1       1       2              15        00000000D0000607
     100       0       7       2       0                               0D0000608
     100     481       1       1       2              15        00000000D0000609
     100       0       7       2       0                               0D0000610
     100     483       1       1       2              15        00000000D0000611
     100       0       7       2       0                               0D0000612
     100     485       1       1       2              15        00000000D0000613
     100       0       7       2       0                               0D0000614
     110     487       1       1       2               0        00000000D0000615
     110       0       7       1       0                               0D0000616
     100     488       1       1       2              15        00000000D0000617
     100       0       7       2       0                               0D0000618
     110     490       1       1       2               0        00000000D0000619
     110       0       7       1       0                               0D0000620
     100     491       1       1       2              15        00000000D0000621
     100       0       7       2       0                               0D0000622
     110     493       1       1       2               0        00000000D0000623
     110       0       7       1       0                               0D0000624
     100     494       1       1       2              15        00000000D0000625
     100       0       7       2       0                               0D0000626
     110     496       1       1       2               0        00000000D0000627
     110       0       7       1       0                               0D0000628
     100     497       1       1       2              15        00000000D0000629
     100       0       7       2       0                               0D0000630
     100     499       1       1       2              15        00000000D0000631
     100       0       7       2       0                               0D0000632
     110     501       1       1       2               0        00000000D0000633
     110       0       7       1       0                               0D0000634
     110     502       1       1       2               0        00000000D0000635
     110       0      -5       1       0                               0D0000636
     100     503       1       1       2              15        00000000D0000637
     100       0       3       2       0                               0D0000638
     110     505       1       1       2               0        00000000D0000639
     110       0       3       1       0                               0D0000640
     110     506       1       1       2               0        00000000D0000641
     110       0       3       1       0                               0D0000642
     100     507       1       1       2              15        00000000D0000643
     100       0       3       2       0                               0D0000644
     100     509       1       1       2              15        00000000D0000645
     100       0       3       2       0                               0D0000646
     100     511       1       1       2              15        00000000D0000647
     100       0       3       2       0                               0D0000648
     110     513       1       1       2               0        00000000D0000649
     110       0       3       1       0                               0D0000650
     110     514       1       1       2               0        00000000D0000651
     110       0       3       1       0                               0D0000652
     100     515       1       1       2              15        00000000D0000653
     100       0       3       2       0                               0D0000654
     110     517       1       1       2               0        00000000D0000655
     110       0       3       1       0                               0D0000656
     100     518       1       1       2              15        00000000D0000657
     100       0       3       2       0                               0D0000658
     110     520       1       1       2               0        00000000D0000659
     110       0       3       1       0                               0D0000660
     100     521       1       1       2              15        00000000D0000661
     100       0       3       2       0                               0D0000662
     100     523       1       1       2              15        00000000D0000663
     100       0       3       2       0                               0D0000664
     100     525       1       1       2              15        00000000D0000665
     100       0       3       2       0                               0D0000666
     110     527       1       1       2               0        00000000D0000667
     110       0       3       1       0                               0D0000668
     100     528       1       1       2              15        00000000D0000669
     100       0       3       2       0                               0D0000670
     100     530       1       1       2              15        00000000D0000671
     100       0       7       2       0                               0D0000672
     100     532       1       1       2              15        00000000D0000673
     100       0       7       1       0                               0D0000674
     100     533       1       1       2              15        00000000D0000675
     100       0       7       1       0                               0D0000676
     100     534       1       1       2              15        00000000D0000677
     100       0       7       2       0                               0D0000678
     110     536       1       1       2               0        00000000D0000679
     110       0       7       1       0                               0D0000680
     100     537       1       1       2              15        00000000D0000681
     100       0       7       2       0                               0D0000682
     110     539       1       1       2               0        00000000D0000683
     110       0       7       1       0                               0D0000684
     100     540       1       1       2              15        00000000D0000685
     100       0       7       2       0                               0D0000686
     100     542       1       1       2              15        00000000D0000687
     100       0       7       2       0                               0D0000688
     110     544       1       1       2               0        00000000D0000689
     110       0       7       1       0                               0D0000690
     100     545       1       1       2              15        00000000D0000691
     100       0       7       2       0                               0D0000692
     110     547       1       1       2               0        00000000D0000693
     110       0       7       1       0                               0D0000694
     100     548       1       1       2              15        00000000D0000695
     100       0       7       2       0                               0D0000696
     100     550       1       1       2              15        00000000D0000697
     100       0       7       2       0                               0D0000698
     100     552       1       1       2              15        00000000D0000699
     100       0       7       2       0                               0D0000700
     100     554       1       1       2              15        00000000D0000701
     100       0       7       2       0                               0D0000702
     100     556       1       1       2              15        00000000D0000703
     100       0       7       2       0                               0D0000704
     100     558       1       1       2              15        00000000D0000705
     100       0       7       2       0                               0D0000706
     100     560       1       1       2              15        00000000D0000707
     100       0       7       2       0                               0D0000708
     100     562       1       1       2              15        00000000D0000709
     100       0       7       2       0                               0D0000710
     100     564       1       1       2              15        00000000D0000711
     100       0       7       2       0                               0D0000712
     110     566       1       1       2               0        00000000D0000713
     110       0       7       1       0                               0D0000714
     100     567       1       1       2              15        00000000D0000715
     100       0       7       2       0                               0D0000716
     100     569       1       1       2              15        00000000D0000717
     100       0       7       2       0                               0D0000718
     110     571       1       1       2               0        00000000D0000719
     110       0       7       1       0                               0D0000720
     110     572       1       1       2               0        00000000D0000721
     110       0      -5       1       0                               0D0000722
     100     573       1       1       2              15        00000000D0000723
     100       0       7       2       0                               0D0000724
     100     575       1       1       2              15        00000000D0000725
     100       0       7       2       0                               0D0000726
     100     577       1       1       2              15        00000000D0000727
     100       0       7       2       0                               0D0000728
     100     579       1       1       2              15        00000000D0000729
     100       0       7       2       0                               0D0000730
     100     581       1       1       2              15        00000000D0000731
     100       0       7       2       0                               0D0000732
     100     583       1       1       2              15        00000000D0000733
     100       0       7       2       0                               0D0000734
     100     585       1       1       2              15        00000000D0000735
     100       0       7       2       0                               0D0000736
     100     587       1       1       2              15        00000000D0000737
     100       0       7       2       0                               0D0000738
     100     589       1       1       2              15        00000000D0000739
     100       0       7       2       0                               0D0000740
     100     591       1       1       2              15        00000000D0000741
     100       0       7       2       0                               0D0000742
     100     593       1       1       2              15        00000000D0000743
     100       0    -117       2       0                               0D0000744
     100     595       1       1       2              15        00000000D0000745
     100       0    -117       2       0                               0D0000746
     100     597       1       1       2              15        00000000D0000747
     100       0    -117       2       0                               0D0000748
     100     599       1       1       2              15        00000000D0000749
     100       0    -117       2       0                               0D0000750
     100     601       1       1       2              15        00000000D0000751
     100       0    -117       2       0                               0D0000752
     100     603       1       1       2              15        00000000D0000753
     100       0    -117       2       0                               0D0000754
     100     605       1       1       2              15        00000000D0000755
     100       0    -117       2       0                               0D0000756
     100     607       1       1       2              15        00000000D0000757
     100       0    -117       2       0                               0D0000758
     100     609       1       1       2              15        00000000D0000759
     100       0    -117       2       0                               0D0000760
     100     611       1       1       2              15        00000000D0000761
     100       0    -117       2       0                               0D0000762
     100     613       1       1       2              15        00000000D0000763
     100       0    -117       2       0                               0D0000764
     100     615       1       1       2              15        00000000D0000765
     100       0    -117       2       0                               0D0000766
     100     617       1       1       2              15        00000000D0000767
     100       0    -117       2       0                               0D0000768
     100     619       1       1       2              15        00000000D0000769
     100       0    -117       2       0                               0D0000770
     100     621       1       1       2              15        00000000D0000771
     100       0    -117       2       0                               0D0000772
     100     623       1       1       2              15        00000000D0000773
     100       0    -117       2       0                               0D0000774
     100     625       1       1       2              15        00000000D0000775
     100       0    -117       2       0                               0D0000776
     100     627       1       1       2              15        00000000D0000777
     100       0    -117       2       0                               0D0000778
     100     629       1       1       2              15        00000000D0000779
     100       0       3       2       0                               0D0000780
     110     631       1       1       2               0        00000000D0000781
     110       0       3       1       0                               0D0000782
     110     632       1       1       2               0        00000000D0000783
     110       0       3       1       0                               0D0000784
     100     633       1       1       2              15        00000000D0000785
     100       0       3       2       0                               0D0000786
     100     635       1       1       2              15        00000000D0000787
     100       0       3       2       0                               0D0000788
     100     637       1       1       2              15        00000000D0000789
     100       0       3       2       0                               0D0000790
     110     639       1       1       2               0        00000000D0000791
     110       0       3       1       0                               0D0000792
     110     640       1       1       2               0        00000000D0000793
     110       0       3       1       0                               0D0000794
     100     641       1       1       2              15        00000000D0000795
     100       0       3       2       0                               0D0000796
     110     643       1       1       2               0        00000000D0000797
     110       0       3       1       0                               0D0000798
     100     644       1       1       2              15        00000000D0000799
     100       0       3       2       0                               0D0000800
     110     646       1       1       2               0        00000000D0000801
     110       0       3       1       0                               0D0000802
     100     647       1       1       2              15        00000000D0000803
     100       0       3       2       0                               0D0000804
     100     649       1       1       2              15        00000000D0000805
     100       0       3       2       0                               0D0000806
     100     651       1       1       2              15        00000000D0000807
     100       0    -117       2       0                               0D0000808
     100     653       1       1       2              15        00000000D0000809
     100       0    -117       2       0                               0D0000810
     100     655       1       1       2              15        00000000D0000811
     100       0       3       2       0                               0D0000812
     110     657       1       1       2               0        00000000D0000813
     110       0       3       1       0                               0D0000814
     100     658       1       1       2              15        00000000D0000815
     100       0       3       2       0                               0D0000816
     100     660       1       1       2              15        00000000D0000817
     100       0       7       2       0                               0D0000818
     100     662       1       1       2              15        00000000D0000819
     100       0       7       2       0                               0D0000820
     100     664       1       1       2              15        00000000D0000821
     100       0       7       2       0                               0D0000822
     100     666       1       1       2              15        00000000D0000823
     100       0       7       2       0                               0D0000824
     110     668       1       1       2               0        00000000D0000825
     110       0       7       1       0                               0D0000826
     100     669       1       1       2              15        00000000D0000827
     100       0       7       2       0                               0D0000828
     110     671       1       1       2               0        00000000D0000829
     110       0       7       1       0                               0D0000830
     100     672       1       1       2              15        00000000D0000831
     100       0       7       2       0                               0D0000832
     110     674       1       1       2               0        00000000D0000833
     110       0       7       1       0                               0D0000834
     100     675       1       1       2              15        00000000D0000835
     100       0       7       2       0                               0D0000836
     110     677       1       1       2               0        00000000D0000837
     110       0       7       1       0                               0D0000838
     100     678       1       1       2              15        00000000D0000839
     100       0       7       2       0                               0D0000840
     100     680       1       1       2              15        00000000D0000841
     100       0       7       2       0                               0D0000842
     110     682       1       1       2               0        00000000D0000843
     110       0       7       1       0                               0D0000844
     110     683       1       1       2               0        00000000D0000845
     110       0      -5       1       0                               0D0000846
     100     684       1       1       2              15        00000000D0000847
     100       0       3       2       0                               0D0000848
     110     686       1       1       2               0        00000000D0000849
     110       0       3       1       0                               0D0000850
     110     687       1       1       2               0        00000000D0000851
     110       0       3       1       0                               0D0000852
     100     688       1       1       2              15        00000000D0000853
     100       0       3       2       0                               0D0000854
     100     690       1       1       2              15        00000000D0000855
     100       0       3       2       0                               0D0000856
     100     692       1       1       2              15        00000000D0000857
     100       0       3       2       0                               0D0000858
     110     694       1       1       2               0        00000000D0000859
     110       0       3       1       0                               0D0000860
     110     695       1       1       2               0        00000000D0000861
     110       0       3       1       0                               0D0000862
     100     696       1       1       2              15        00000000D0000863
     100       0       3       2       0                               0D0000864
     110     698       1       1       2               0        00000000D0000865
     110       0       3       1       0                               0D0000866
     100     699       1       1       2              15        00000000D0000867
     100       0       3       2       0                               0D0000868
     110     701       1       1       2               0        00000000D0000869
     110       0       3       1       0                               0D0000870
     100     702       1       1       2              15        00000000D0000871
     100       0       3       2       0                               0D0000872
     100     704       1       1       2              15        00000000D0000873
     100       0       3       2       0                               0D0000874
     100     706       1       1       2              15        00000000D0000875
     100       0       3       2       0                               0D0000876
     110     708       1       1       2               0        00000000D0000877
     110       0       3       1       0                               0D0000878
     100     709       1       1       2              15        00000000D0000879
     100       0       3       2       0                               0D0000880
     100     711       1       1       2              15        00000000D0000881
     100       0       7       2       0                               0D0000882
     100     713       1       1       2              15        00000000D0000883
     100       0       7       1       0                               0D0000884
     100     714       1       1       2              15        00000000D0000885
     100       0       7       1       0                               0D0000886
     100     715       1       1       2              15        00000000D0000887
     100       0       7       2       0                               0D0000888
     110     717       1       1       2               0        00000000D0000889
     110       0       7       1       0                               0D0000890
     100     718       1       1       2              15        00000000D0000891
     100       0       7       2       0                               0D0000892
     110     720       1       1       2               0        00000000D0000893
     110       0       7       1       0                               0D0000894
     100     721       1       1       2              15        00000000D0000895
     100       0       7       2       0                               0D0000896
     100     723       1       1       2              15        00000000D0000897
     100       0       7       2       0                               0D0000898
     110     725       1       1       2               0        00000000D0000899
     110       0       7       1       0                               0D0000900
     100     726       1       1       2              15        00000000D0000901
     100       0       7       2       0                               0D0000902
     110     728       1       1       2               0        00000000D0000903
     110       0       7       1       0                               0D0000904
     100     729       1       1       2              15        00000000D0000905
     100       0       7       2       0                               0D0000906
     100     731       1       1       2              15        00000000D0000907
     100       0       7       2       0                               0D0000908
     100     733       1       1       2              15        00000000D0000909
     100       0       7       2       0                               0D0000910
     100     735       1       1       2              15        00000000D0000911
     100       0       7       2       0                               0D0000912
     100     737       1       1       2              15        00000000D0000913
     100       0       7       2       0                               0D0000914
     100     739       1       1       2              15        00000000D0000915
     100       0       7       2       0                               0D0000916
     100     741       1       1       2              15        00000000D0000917
     100       0       7       2       0                               0D0000918
     100     743       1       1       2              15        00000000D0000919
     100       0       7       2       0                               0D0000920
     100     745       1       1       2              15        00000000D0000921
     100       0       7       2       0                               0D0000922
     110     747       1       1       2               0        00000000D0000923
     110       0       7       1       0                               0D0000924
     100     748       1       1       2              15        00000000D0000925
     100       0       7       2       0                               0D0000926
     100     750       1       1       2              15        00000000D0000927
     100       0       7       2       0                               0D0000928
     110     752       1       1       2               0        00000000D0000929
     110       0       7       1       0                               0D0000930
     110     753       1       1       2               0        00000000D0000931
     110       0      -5       1       0                               0D0000932
     100     754       1       1       2              15        00000000D0000933
     100       0       7       2       0                               0D0000934
     100     756       1       1       2              15        00000000D0000935
     100       0       7       2       0                               0D0000936
     100     758       1       1       2              15        00000000D0000937
     100       0       7       2       0                               0D0000938
     100     760       1       1       2              15        00000000D0000939
     100       0       7       2       0                               0D0000940
     100     762       1       1       2              15        00000000D0000941
     100       0       7       2       0                               0D0000942
     100     764       1       1       2              15        00000000D0000943
     100       0       7       2       0                               0D0000944
     100     766       1       1       2              15        00000000D0000945
     100       0       7       2       0                               0D0000946
     100     768       1       1       2              15        00000000D0000947
     100       0       7       2       0                               0D0000948
     100     770       1       1       2              15        00000000D0000949
     100       0       7       2       0                               0D0000950
     100     772       1       1       2              15        00000000D0000951
     100       0       7       2       0                               0D0000952
     100     774       1       1       2              15        00000000D0000953
     100       0    -117       2       0                               0D0000954
     100     776       1       1       2              15        00000000D0000955
     100       0    -117       2       0                               0D0000956
     100     778       1       1       2              15        00000000D0000957
     100       0    -117       2       0                               0D0000958
     100     780       1       1       2              15        00000000D0000959
     100       0    -117       2       0                               0D0000960
     100     782       1       1       2              15        00000000D0000961
     100       0    -117       2       0                               0D0000962
     100     784       1       1       2              15        00000000D0000963
     100       0    -117       2       0                               0D0000964
     100     786       1       1       2              15        00000000D0000965
     100       0    -117       2       0                               0D0000966
     100     788       1       1       2              15        00000000D0000967
     100       0    -117       2       0                               0D0000968
     100     790       1       1       2              15        00000000D0000969
     100       0    -117       2       0                               0D0000970
     100     792       1       1       2              15        00000000D0000971
     100       0    -117       2       0                               0D0000972
     100     794       1       1       2              15        00000000D0000973
     100       0    -117       2       0                               0D0000974
     100     796       1       1       2              15        00000000D0000975
     100       0    -117       2       0                               0D0000976
     100     798       1       1       2              15        00000000D0000977
     100       0    -117       2       0                               0D0000978
     100     800       1       1       2              15        00000000D0000979
     100       0    -117       2       0                               0D0000980
     100     802       1       1       2              15        00000000D0000981
     100       0    -117       2       0                               0D0000982
     100     804       1       1       2              15        00000000D0000983
     100       0    -117       2       0                               0D0000984
     100     806       1       1       2              15        00000000D0000985
     100       0    -117       2       0                               0D0000986
     100     808       1       1       2              15        00000000D0000987
     100       0    -117       2       0                               0D0000988
     100     810       1       1       2              15        00000000D0000989
     100       0       3       2       0                               0D0000990
     110     812       1       1       2               0        00000000D0000991
     110       0       3       1       0                               0D0000992
     110     813       1       1       2               0        00000000D0000993
     110       0       3       1       0                               0D0000994
     100     814       1       1       2              15        00000000D0000995
     100       0       3       2       0                               0D0000996
     100     816       1       1       2              15        00000000D0000997
     100       0       3       2       0                               0D0000998
     100     818       1       1       2              15        00000000D0000999
     100       0       3       2       0                               0D0001000
     110     820       1       1       2               0        00000000D0001001
     110       0       3       1       0                               0D0001002
     110     821       1       1       2               0        00000000D0001003
     110       0       3       1       0                               0D0001004
     100     822       1       1       2              15        00000000D0001005
     100       0       3       2       0                               0D0001006
     110     824       1       1       2               0        00000000D0001007
     110       0       3       1       0                               0D0001008
     100     825       1       1       2              15        00000000D0001009
     100       0       3       2       0                               0D0001010
     110     827       1       1       2               0        00000000D0001011
     110       0       3       1       0                               0D0001012
     100     828       1       1       2              15        00000000D0001013
     100       0       3       2       0                               0D0001014
     100     830       1       1       2              15        00000000D0001015
     100       0       3       2       0                               0D0001016
     100     832       1       1       2              15        00000000D0001017
     100       0    -117       2       0                               0D0001018
     100     834       1       1       2              15        00000000D0001019
     100       0    -117       2       0                               0D0001020
     100     836       1       1       2              15        00000000D0001021
     100       0       3       2       0                               0D0001022
     110     838       1       1       2               0        00000000D0001023
     110       0       3       1       0                               0D0001024
     100     839       1       1       2              15        00000000D0001025
     100       0       3       2       0                               0D0001026
     100     841       1       1       2              15        00000000D0001027
     100       0       7       2       0                               0D0001028
     100     843       1       1       2              15        00000000D0001029
     100       0       7       2       0                               0D0001030
     100     845       1       1       2              15        00000000D0001031
     100       0       7       2       0                               0D0001032
     100     847       1       1       2              15        00000000D0001033
     100       0       7       2       0                               0D0001034
     110     849       1       1       2               0        00000000D0001035
     110       0       7       1       0                               0D0001036
     100     850       1       1       2              15        00000000D0001037
     100       0       7       2       0                               0D0001038
     110     852       1       1       2               0        00000000D0001039
     110       0       7       1       0                               0D0001040
     100     853       1       1       2              15        00000000D0001041
     100       0       7       2       0                               0D0001042
     110     855       1       1       2               0        00000000D0001043
     110       0       7       1       0                               0D0001044
     100     856       1       1       2              15        00000000D0001045
     100       0       7       2       0                               0D0001046
     110     858       1       1       2               0        00000000D0001047
     110       0       7       1       0                               0D0001048
     100     859       1       1       2              15        00000000D0001049
     100       0       7       2       0                               0D0001050
     100     861       1       1       2              15        00000000D0001051
     100       0       7       2       0                               0D0001052
     110     863       1       1       2               0        00000000D0001053
     110       0       7       1       0                               0D0001054
     110     864       1       1       2               0        00000000D0001055
     110       0      -5       1       0                               0D0001056
     100     865       1       1       2              15        00000000D0001057
     100       0       3       2       0                               0D0001058
     110     867       1       1       2               0        00000000D0001059
     110       0       3       1       0                               0D0001060
     110     868       1       1       2               0        00000000D0001061
     110       0       3       1       0                               0D0001062
     100     869       1       1       2              15        00000000D0001063
     100       0       3       2       0                               0D0001064
     100     871       1       1       2              15        00000000D0001065
     100       0       3       2       0                               0D0001066
     100     873       1       1       2              15        00000000D0001067
     100       0       3       2       0                               0D0001068
     110     875       1       1       2               0        00000000D0001069
     110       0       3       1       0                               0D0001070
     110     876       1       1       2               0        00000000D0001071
     110       0       3       1       0                               0D0001072
     100     877       1       1       2              15        00000000D0001073
     100       0       3       2       0                               0D0001074
     110     879       1       1       2               0        00000000D0001075
     110       0       3       1       0                               0D0001076
     100     880       1       1       2              15        00000000D0001077
     100       0       3       2       0                               0D0001078
     110     882       1       1       2               0        00000000D0001079
     110       0       3       1       0                               0D0001080
     100     883       1       1       2              15        00000000D0001081
     100       0       3       2       0                               0D0001082
     100     885       1       1       2              15        00000000D0001083
     100       0       3       2       0                               0D0001084
     100     887       1       1       2              15        00000000D0001085
     100       0       3       2       0                               0D0001086
     110     889       1       1       2               0        00000000D0001087
     110       0       3       1       0                               0D0001088
     100     890       1       1       2              15        00000000D0001089
     100       0       3       2       0                               0D0001090
     100     892       1       1       2              15        00000000D0001091
     100       0       7       2       0                               0D0001092
     100     894       1       1       2              15        00000000D0001093
     100       0       7       1       0                               0D0001094
     100     895       1       1       2              15        00000000D0001095
     100       0       7       1       0                               0D0001096
     100     896       1       1       2              15        00000000D0001097
     100       0       7       2       0                               0D0001098
     110     898       1       1       2               0        00000000D0001099
     110       0       7       1       0                               0D0001100
     100     899       1       1       2              15        00000000D0001101
     100       0       7       2       0                               0D0001102
     110     901       1       1       2               0        00000000D0001103
     110       0       7       1       0                               0D0001104
     100     902       1       1       2              15        00000000D0001105
     100       0       7       2       0                               0D0001106
     100     904       1       1       2              15        00000000D0001107
     100       0       7       2       0                               0D0001108
     110     906       1       1       2               0        00000000D0001109
     110       0       7       1       0                               0D0001110
     100     907       1       1       2              15        00000000D0001111
     100       0       7       2       0                               0D0001112
     110     909       1       1       2               0        00000000D0001113
     110       0       7       1       0                               0D0001114
     100     910       1       1       2              15        00000000D0001115
     100       0       7       2       0                               0D0001116
     100     912       1       1       2              15        00000000D0001117
     100       0       7       2       0                               0D0001118
     100     914       1       1       2              15        00000000D0001119
     100       0       7       2       0                               0D0001120
     100     916       1       1       2              15        00000000D0001121
     100       0       7       2       0                               0D0001122
     100     918       1       1       2              15        00000000D0001123
     100       0       7       2       0                               0D0001124
     100     920       1       1       2              15        00000000D0001125
     100       0       7       2       0                               0D0001126
     100     922       1       1       2              15        00000000D0001127
     100       0       7       2       0                               0D0001128
     100     924       1       1       2              15        00000000D0001129
     100       0       7       2       0                               0D0001130
     100     926       1       1       2              15        00000000D0001131
     100       0       7       2       0                               0D0001132
     110     928       1       1       2               0        00000000D0001133
     110       0       7       1       0                               0D0001134
     100     929       1       1       2              15        00000000D0001135
     100       0       7       2       0                               0D0001136
     100     931       1       1       2              15        00000000D0001137
     100       0       7       2       0                               0D0001138
     110     933       1       1       2               0        00000000D0001139
     110       0       7       1       0                               0D0001140
     110     934       1       1       2               0        00000000D0001141
     110       0      -5       1       0                               0D0001142
     100     935       1       1       2              15        00000000D0001143
     100       0       7       2       0                               0D0001144
     100     937       1       1       2              15        00000000D0001145
     100       0       7       2       0                               0D0001146
     100     939       1       1       2              15        00000000D0001147
     100       0       7       2       0                               0D0001148
     100     941       1       1       2              15        00000000D0001149
     100       0       7       2       0                               0D0001150
     100     943       1       1       2              15        00000000D0001151
     100       0       7       2       0                               0D0001152
     100     945       1       1       2              15        00000000D0001153
     100       0       7       2       0                               0D0001154
     100     947       1       1       2              15        00000000D0001155
     100       0       7       2       0                               0D0001156
     100     949       1       1       2              15        00000000D0001157
     100       0       7       2       0                               0D0001158
     100     951       1       1       2              15        00000000D0001159
     100       0       7       2       0                               0D0001160
     100     953       1       1       2              15        00000000D0001161
     100       0       7       2       0                               0D0001162
     100     955       1       1       2              15        00000000D0001163
     100       0    -117       2       0                               0D0001164
     100     957       1       1       2              15        00000000D0001165
     100       0    -117       2       0                               0D0001166
     100     959       1       1       2              15        00000000D0001167
     100       0    -117       2       0                               0D0001168
     100     961       1       1       2              15        00000000D0001169
     100       0    -117       2       0                               0D0001170
     100     963       1       1       2              15        00000000D0001171
     100       0    -117       2       0                               0D0001172
     100     965       1       1       2              15        00000000D0001173
     100       0    -117       2       0                               0D0001174
     100     967       1       1       2              15        00000000D0001175
     100       0    -117       2       0                               0D0001176
     100     969       1       1       2              15        00000000D0001177
     100       0    -117       2       0                               0D0001178
     100     971       1       1       2              15        00000000D0001179
     100       0    -117       2       0                               0D0001180
     100     973       1       1       2              15        00000000D0001181
     100       0    -117       2       0                               0D0001182
     100     975       1       1       2              15        00000000D0001183
     100       0    -117       2       0                               0D0001184
     100     977       1       1       2              15        00000000D0001185
     100       0    -117       2       0                               0D0001186
     100     979       1       1       2              15        00000000D0001187
     100       0    -117       2       0                               0D0001188
     100     981       1       1       2              15        00000000D0001189
     100       0    -117       2       0                               0D0001190
     100     983       1       1       2              15        00000000D0001191
     100       0    -117       2       0                               0D0001192
     100     985       1       1       2              15        00000000D0001193
     100       0    -117       2       0                               0D0001194
     100     987       1       1       2              15        00000000D0001195
     100       0    -117       2       0                               0D0001196
     100     989       1       1       2              15        00000000D0001197
     100       0    -117       2       0                               0D0001198
     100     991       1       1       2              15        00000000D0001199
     100       0       3       2       0                               0D0001200
     110     993       1       1       2               0        00000000D0001201
     110       0       3       1       0                               0D0001202
     110     994       1       1       2               0        00000000D0001203
     110       0       3       1       0                               0D0001204
     100     995       1       1       2              15        00000000D0001205
     100       0       3       2       0                               0D0001206
     100     997       1       1       2              15        00000000D0001207
     100       0       3       2       0                               0D0001208
     100     999       1       1       2              15        00000000D0001209
     100       0       3       2       0                               0D0001210
     110    1001       1       1       2               0        00000000D0001211
     110       0       3       1       0                               0D0001212
     110    1002       1       1       2               0        00000000D0001213
     110       0       3       1       0                               0D0001214
     100    1003       1       1       2              15        00000000D0001215
     100       0       3       2       0                               0D0001216
     110    1005       1       1       2               0        00000000D0001217
     110       0       3       1       0                               0D0001218
     100    1006       1       1       2              15        00000000D0001219
     100       0       3       2       0                               0D0001220
     110    1008       1       1       2               0        00000000D0001221
     110       0       3       1       0                               0D0001222
     100    1009       1       1       2              15        00000000D0001223
     100       0       3       2       0                               0D0001224
     100    1011       1       1       2              15        00000000D0001225
     100       0       3       2       0                               0D0001226
     100    1013       1       1       2              15        00000000D0001227
     100       0    -117       2       0                               0D0001228
     100    1015       1       1       2              15        00000000D0001229
     100       0    -117       2       0                               0D0001230
     100    1017       1       1       2              15        00000000D0001231
     100       0       3       2       0                               0D0001232
     110    1019       1       1       2               0        00000000D0001233
     110       0       3       1       0                               0D0001234
     100    1020       1       1       2              15        00000000D0001235
     100       0       3       2       0                               0D0001236
     100    1022       1       1       2              15        00000000D0001237
     100       0       7       2       0                               0D0001238
     100    1024       1       1       2              15        00000000D0001239
     100       0       7       2       0                               0D0001240
     100    1026       1       1       2              15        00000000D0001241
     100       0       7       2       0                               0D0001242
     100    1028       1       1       2              15        00000000D0001243
     100       0       7       2       0                               0D0001244
     110    1030       1       1       2               0        00000000D0001245
     110       0       7       1       0                               0D0001246
     100    1031       1       1       2              15        00000000D0001247
     100       0       7       2       0                               0D0001248
     110    1033       1       1       2               0        00000000D0001249
     110       0       7       1       0                               0D0001250
     100    1034       1       1       2              15        00000000D0001251
     100       0       7       2       0                               0D0001252
     110    1036       1       1       2               0        00000000D0001253
     110       0       7       1       0                               0D0001254
     100    1037       1       1       2              15        00000000D0001255
     100       0       7       2       0                               0D0001256
     110    1039       1       1       2               0        00000000D0001257
     110       0       7       1       0                               0D0001258
     100    1040       1       1       2              15        00000000D0001259
     100       0       7       2       0                               0D0001260
     100    1042       1       1       2              15        00000000D0001261
     100       0       7       2       0                               0D0001262
     110    1044       1       1       2               0        00000000D0001263
     110       0       7       1       0                               0D0001264
     110    1045       1       1       2               0        00000000D0001265
     110       0      -5       1       0                               0D0001266
     100    1046       1       1       2              15        00000000D0001267
     100       0       3       2       0                               0D0001268
     110    1048       1       1       2               0        00000000D0001269
     110       0       3       1       0                               0D0001270
     110    1049       1       1       2               0        00000000D0001271
     110       0       3       1       0                               0D0001272
     100    1050       1       1       2              15        00000000D0001273
     100       0       3       2       0                               0D0001274
     100    1052       1       1       2              15        00000000D0001275
     100       0       3       2       0                               0D0001276
     100    1054       1       1       2              15        00000000D0001277
     100       0       3       2       0                               0D0001278
     110    1056       1       1       2               0        00000000D0001279
     110       0       3       1       0                               0D0001280
     110    1057       1       1       2               0        00000000D0001281
     110       0       3       1       0                               0D0001282
     100    1058       1       1       2              15        00000000D0001283
     100       0       3       2       0                               0D0001284
     110    1060       1       1       2               0        00000000D0001285
     110       0       3       1       0                               0D0001286
     100    1061       1       1       2              15        00000000D0001287
     100       0       3       2       0                               0D0001288
     110    1063       1       1       2               0        00000000D0001289
     110       0       3       1       0                               0D0001290
     100    1064       1       1       2              15        00000000D0001291
     100       0       3       2       0                               0D0001292
     100    1066       1       1       2              15        00000000D0001293
     100       0       3       2       0                               0D0001294
     100    1068       1       1       2              15        00000000D0001295
     100       0       3       2       0                               0D0001296
     110    1070       1       1       2               0        00000000D0001297
     110       0       3       1       0                               0D0001298
     100    1071       1       1       2              15        00000000D0001299
     100       0       3       2       0                               0D0001300
     100    1073       1       1       2              15        00000000D0001301
     100       0       7       2       0                               0D0001302
     100    1075       1       1       2              15        00000000D0001303
     100       0       7       1       0                               0D0001304
     100    1076       1       1       2              15        00000000D0001305
     100       0       7       1       0                               0D0001306
     100    1077       1       1       2              15        00000000D0001307
     100       0       7       2       0                               0D0001308
     110    1079       1       1       2               0        00000000D0001309
     110       0       7       1       0                               0D0001310
     100    1080       1       1       2              15        00000000D0001311
     100       0       7       2       0                               0D0001312
     110    1082       1       1       2               0        00000000D0001313
     110       0       7       1       0                               0D0001314
     100    1083       1       1       2              15        00000000D0001315
     100       0       7       2       0                               0D0001316
     100    1085       1       1       2              15        00000000D0001317
     100       0       7       2       0                               0D0001318
     110    1087       1       1       2               0        00000000D0001319
     110       0       7       1       0                               0D0001320
     100    1088       1       1       2              15        00000000D0001321
     100       0       7       2       0                               0D0001322
     110    1090       1       1       2               0        00000000D0001323
     110       0       7       1       0                               0D0001324
     100    1091       1       1       2              15        00000000D0001325
     100       0       7       2       0                               0D0001326
     100    1093       1       1       2              15        00000000D0001327
     100       0       7       2       0                               0D0001328
     100    1095       1       1       2              15        00000000D0001329
     100       0       7       2       0                               0D0001330
     100    1097       1       1       2              15        00000000D0001331
     100       0       7       2       0                               0D0001332
     100    1099       1       1       2              15        00000000D0001333
     100       0       7       2       0                               0D0001334
     100    1101       1       1       2              15        00000000D0001335
     100       0       7       2       0                               0D0001336
     100    1103       1       1       2              15        00000000D0001337
     100       0       7       2       0                               0D0001338
     100    1105       1       1       2              15        00000000D0001339
     100       0       7       2       0                               0D0001340
     100    1107       1       1       2              15        00000000D0001341
     100       0       7       2       0                               0D0001342
     110    1109       1       1       2               0        00000000D0001343
     110       0       7       1       0                               0D0001344
     100    1110       1       1       2              15        00000000D0001345
     100       0       7       2       0                               0D0001346
     100    1112       1       1       2              15        00000000D0001347
     100       0       7       2       0                               0D0001348
     110    1114       1       1       2               0        00000000D0001349
     110       0       7       1       0                               0D0001350
     110    1115       1       1       2               0        00000000D0001351
     110       0      -5       1       0                               0D0001352
     100    1116       1       1       2              15        00000000D0001353
     100       0       7       2       0                               0D0001354
     100    1118       1       1       2              15        00000000D0001355
     100       0       7       2       0                               0D0001356
     100    1120       1       1       2              15        00000000D0001357
     100       0       7       2       0                               0D0001358
     100    1122       1       1       2              15        00000000D0001359
     100       0       7       2       0                               0D0001360
     100    1124       1       1       2              15        00000000D0001361
     100       0       7       2       0                               0D0001362
     100    1126       1       1       2              15        00000000D0001363
     100       0       7       2       0                               0D0001364
     100    1128       1       1       2              15        00000000D0001365
     100       0       7       2       0                               0D0001366
     100    1130       1       1       2              15        00000000D0001367
     100       0       7       2       0                               0D0001368
     100    1132       1       1       2              15        00000000D0001369
     100       0       7       2       0                               0D0001370
     100    1134       1       1       2              15        00000000D0001371
     100       0       7       2       0                               0D0001372
     100    1136       1       1       2              15        00000000D0001373
     100       0    -117       2       0                               0D0001374
     100    1138       1       1       2              15        00000000D0001375
     100       0    -117       2       0                               0D0001376
     100    1140       1       1       2              15        00000000D0001377
     100       0    -117       2       0                               0D0001378
     100    1142       1       1       2              15        00000000D0001379
     100       0    -117       2       0                               0D0001380
     100    1144       1       1       2              15        00000000D0001381
     100       0    -117       2       0                               0D0001382
     100    1146       1       1       2              15        00000000D0001383
     100       0    -117       2       0                               0D0001384
     100    1148       1       1       2              15        00000000D0001385
     100       0    -117       2       0                               0D0001386
     100    1150       1       1       2              15        00000000D0001387
     100       0    -117       2       0                               0D0001388
     100    1152       1       1       2              15        00000000D0001389
     100       0    -117       2       0                               0D0001390
     100    1154       1       1       2              15        00000000D0001391
     100       0    -117       2       0                               0D0001392
     100    1156       1       1       2              15        00000000D0001393
     100       0    -117       2       0                               0D0001394
     100    1158       1       1       2              15        00000000D0001395
     100       0    -117       2       0                               0D0001396
     100    1160       1       1       2              15        00000000D0001397
     100       0    -117       2       0                               0D0001398
     100    1162       1       1       2              15        00000000D0001399
     100       0    -117       2       0                               0D0001400
     100    1164       1       1       2              15        00000000D0001401
     100       0    -117       2       0                               0D0001402
     100    1166       1       1       2              15        00000000D0001403
     100       0    -117       2       0                               0D0001404
     100    1168       1       1       2              15        00000000D0001405
     100       0    -117       2       0                               0D0001406
     100    1170       1       1       2              15        00000000D0001407
     100       0    -117       2       0                               0D0001408
     100    1172       1       1       2              15        00000000D0001409
     100       0       3       2       0                               0D0001410
     110    1174       1       1       2               0        00000000D0001411
     110       0       3       1       0                               0D0001412
     110    1175       1       1       2               0        00000000D0001413
     110       0       3       1       0                               0D0001414
     100    1176       1       1       2              15        00000000D0001415
     100       0       3       2       0                               0D0001416
     100    1178       1       1       2              15        00000000D0001417
     100       0       3       2       0                               0D0001418
     100    1180       1       1       2              15        00000000D0001419
     100       0       3       2       0                               0D0001420
     110    1182       1       1       2               0        00000000D0001421
     110       0       3       1       0                               0D0001422
     110    1183       1       1       2               0        00000000D0001423
     110       0       3       1       0                               0D0001424
     100    1184       1       1       2              15        00000000D0001425
     100       0       3       2       0                               0D0001426
     110    1186       1       1       2               0        00000000D0001427
     110       0       3       1       0                               0D0001428
     100    1187       1       1       2              15        00000000D0001429
     100       0       3       2       0                               0D0001430
     110    1189       1       1       2               0        00000000D0001431
     110       0       3       1       0                               0D0001432
     100    1190       1       1       2              15        00000000D0001433
     100       0       3       2       0                               0D0001434
     100    1192       1       1       2              15        00000000D0001435
     100       0       3       2       0                               0D0001436
     100    1194       1       1       2              15        00000000D0001437
     100       0    -117       2       0                               0D0001438
     100    1196       1       1       2              15        00000000D0001439
     100       0    -117       2       0                               0D0001440
     100    1198       1       1       2              15        00000000D0001441
     100       0       3       2       0                               0D0001442
     110    1200       1       1       2               0        00000000D0001443
     110       0       3       1       0                               0D0001444
     100    1201       1       1       2              15        00000000D0001445
     100       0       3       2       0                               0D0001446
     100    1203       1       1       2              15        00000000D0001447
     100       0       7       2       0                               0D0001448
     100    1205       1       1       2              15        00000000D0001449
     100       0       7       2       0                               0D0001450
     100    1207       1       1       2              15        00000000D0001451
     100       0       7       2       0                               0D0001452
     100    1209       1       1       2              15        00000000D0001453
     100       0       7       2       0                               0D0001454
     110    1211       1       1       2               0        00000000D0001455
     110       0       7       1       0                               0D0001456
     100    1212       1       1       2              15        00000000D0001457
     100       0       7       2       0                               0D0001458
     110    1214       1       1       2               0        00000000D0001459
     110       0       7       1       0                               0D0001460
     100    1215       1       1       2              15        00000000D0001461
     100       0       7       2       0                               0D0001462
     110    1217       1       1       2               0        00000000D0001463
     110       0       7       1       0                               0D0001464
     100    1218       1       1       2              15        00000000D0001465
     100       0       7       2       0                               0D0001466
     110    1220       1       1       2               0        00000000D0001467
     110       0       7       1       0                               0D0001468
     100    1221       1       1       2              15        00000000D0001469
     100       0       7       2       0                               0D0001470
     100    1223       1       1       2              15        00000000D0001471
     100       0       7       2       0                               0D0001472
     110    1225       1       1       2               0        00000000D0001473
     110       0       7       1       0                               0D0001474
     110    1226       1       1       2               0        00000000D0001475
     110       0      -5       1       0                               0D0001476
     100    1227       1       1       2              15        00000000D0001477
     100       0       3       2       0                               0D0001478
     110    1229       1       1       2               0        00000000D0001479
     110       0       3       1       0                               0D0001480
     110    1230       1       1       2               0        00000000D0001481
     110       0       3       1       0                               0D0001482
     100    1231       1       1       2              15        00000000D0001483
     100       0       3       2       0                               0D0001484
     100    1233       1       1       2              15        00000000D0001485
     100       0       3       2       0                               0D0001486
     100    1235       1       1       2              15        00000000D0001487
     100       0       3       2       0                               0D0001488
     110    1237       1       1       2               0        00000000D0001489
     110       0       3       1       0                               0D0001490
     110    1238       1       1       2               0        00000000D0001491
     110       0       3       1       0                               0D0001492
     100    1239       1       1       2              15        00000000D0001493
     100       0       3       2       0                               0D0001494
     110    1241       1       1       2               0        00000000D0001495
     110       0       3       1       0                               0D0001496
     100    1242       1       1       2              15        00000000D0001497
     100       0       3       2       0                               0D0001498
     110    1244       1       1       2               0        00000000D0001499
     110       0       3       1       0                               0D0001500
     100    1245       1       1       2              15        00000000D0001501
     100       0       3       2       0                               0D0001502
     100    1247       1       1       2              15        00000000D0001503
     100       0       3       2       0                               0D0001504
     100    1249       1       1       2              15        00000000D0001505
     100       0       3       2       0                               0D0001506
     110    1251       1       1       2               0        00000000D0001507
     110       0       3       1       0                               0D0001508
     100    1252       1       1       2              15        00000000D0001509
     100       0       3       2       0                               0D0001510
     100    1254       1       1       2              15        00000000D0001511
     100       0       7       2       0                               0D0001512
     100    1256       1       1       2              15        00000000D0001513
     100       0       7       1       0                               0D0001514
     100    1257       1       1       2              15        00000000D0001515
     100       0       7       1       0                               0D0001516
     100    1258       1       1       2              15        00000000D0001517
     100       0       7       2       0                               0D0001518
     110    1260       1       1       2               0        00000000D0001519
     110       0       7       1       0                               0D0001520
     100    1261       1       1       2              15        00000000D0001521
     100       0       7       2       0                               0D0001522
     110    1263       1       1       2               0        00000000D0001523
     110       0       7       1       0                               0D0001524
     100    1264       1       1       2              15        00000000D0001525
     100       0       7       2       0                               0D0001526
     100    1266       1       1       2              15        00000000D0001527
     100       0       7       2       0                               0D0001528
     110    1268       1       1       2               0        00000000D0001529
     110       0       7       1       0                               0D0001530
     100    1269       1       1       2              15        00000000D0001531
     100       0       7       2       0                               0D0001532
     110    1271       1       1       2               0        00000000D0001533
     110       0       7       1       0                               0D0001534
     100    1272       1       1       2              15        00000000D0001535
     100       0       7       2       0                               0D0001536
     100    1274       1       1       2              15        00000000D0001537
     100       0       7       2       0                               0D0001538
     100    1276       1       1       2              15        00000000D0001539
     100       0       7       2       0                               0D0001540
     100    1278       1       1       2              15        00000000D0001541
     100       0       7       2       0                               0D0001542
     100    1280       1       1       2              15        00000000D0001543
     100       0       7       2       0                               0D0001544
     100    1282       1       1       2              15        00000000D0001545
     100       0       7       2       0                               0D0001546
     100    1284       1       1       2              15        00000000D0001547
     100       0       7       2       0                               0D0001548
     100    1286       1       1       2              15        00000000D0001549
     100       0       7       2       0                               0D0001550
     100    1288       1       1       2              15        00000000D0001551
     100       0       7       2       0                               0D0001552
     110    1290       1       1       2               0        00000000D0001553
     110       0       7       1       0                               0D0001554
     100    1291       1       1       2              15        00000000D0001555
     100       0       7       2       0                               0D0001556
     100    1293       1       1       2              15        00000000D0001557
     100       0       7       2       0                               0D0001558
     110    1295       1       1       2               0        00000000D0001559
     110       0       7       1       0                               0D0001560
     110    1296       1       1       2               0        00000000D0001561
     110       0      -5       1       0                               0D0001562
     100    1297       1       1       2              15        00000000D0001563
     100       0       7       2       0                               0D0001564
     100    1299       1       1       2              15        00000000D0001565
     100       0       7       2       0                               0D0001566
     100    1301       1       1       2              15        00000000D0001567
     100       0       7       2       0                               0D0001568
     100    1303       1       1       2              15        00000000D0001569
     100       0       7       2       0                               0D0001570
     100    1305       1       1       2              15        00000000D0001571
     100       0       7       2       0                               0D0001572
     100    1307       1       1       2              15        00000000D0001573
     100       0       7       2       0                               0D0001574
     100    1309       1       1       2              15        00000000D0001575
     100       0       7       2       0                               0D0001576
     100    1311       1       1       2              15        00000000D0001577
     100       0       7       2       0                               0D0001578
     100    1313       1       1       2              15        00000000D0001579
     100       0       7       2       0                               0D0001580
     100    1315       1       1       2              15        00000000D0001581
     100       0       7       2       0                               0D0001582
     100    1317       1       1       2              15        00000000D0001583
     100       0    -117       2       0                               0D0001584
     100    1319       1       1       2              15        00000000D0001585
     100       0    -117       2       0                               0D0001586
     100    1321       1       1       2              15        00000000D0001587
     100       0    -117       2       0                               0D0001588
     100    1323       1       1       2              15        00000000D0001589
     100       0    -117       2       0                               0D0001590
     100    1325       1       1       2              15        00000000D0001591
     100       0    -117       2       0                               0D0001592
     100    1327       1       1       2              15        00000000D0001593
     100       0    -117       2       0                               0D0001594
     100    1329       1       1       2              15        00000000D0001595
     100       0    -117       2       0                               0D0001596
     100    1331       1       1       2              15        00000000D0001597
     100       0    -117       2       0                               0D0001598
     100    1333       1       1       2              15        00000000D0001599
     100       0    -117       2       0                               0D0001600
     100    1335       1       1       2              15        00000000D0001601
     100       0    -117       2       0                               0D0001602
     100    1337       1       1       2              15        00000000D0001603
     100       0    -117       2       0                               0D0001604
     100    1339       1       1       2              15        00000000D0001605
     100       0    -117       2       0                               0D0001606
     100    1341       1       1       2              15        00000000D0001607
     100       0    -117       2       0                               0D0001608
     100    1343       1       1       2              15        00000000D0001609
     100       0    -117       2       0                               0D0001610
     100    1345       1       1       2              15        00000000D0001611
     100       0    -117       2       0                               0D0001612
     100    1347       1       1       2              15        00000000D0001613
     100       0    -117       2       0                               0D0001614
     100    1349       1       1       2              15        00000000D0001615
     100       0    -117       2       0                               0D0001616
     100    1351       1       1       2              15        00000000D0001617
     100       0    -117       2       0                               0D0001618
     100    1353       1       1       2              15        00000000D0001619
     100       0       3       2       0                               0D0001620
     110    1355       1       1       2               0        00000000D0001621
     110       0       3       1       0                               0D0001622
     110    1356       1       1       2               0        00000000D0001623
     110       0       3       1       0                               0D0001624
     100    1357       1       1       2              15        00000000D0001625
     100       0       3       2       0                               0D0001626
     100    1359       1       1       2              15        00000000D0001627
     100       0       3       2       0                               0D0001628
     100    1361       1       1       2              15        00000000D0001629
     100       0       3       2       0                               0D0001630
     110    1363       1       1       2               0        00000000D0001631
     110       0       3       1       0                               0D0001632
     110    1364       1       1       2               0        00000000D0001633
     110       0       3       1       0                               0D0001634
     100    1365       1       1       2              15        00000000D0001635
     100       0       3       2       0                               0D0001636
     110    1367       1       1       2               0        00000000D0001637
     110       0       3       1       0                               0D0001638
     100    1368       1       1       2              15        00000000D0001639
     100       0       3       2       0                               0D0001640
     110    1370       1       1       2               0        00000000D0001641
     110       0       3       1       0                               0D0001642
     100    1371       1       1       2              15        00000000D0001643
     100       0       3       2       0                               0D0001644
     100    1373       1       1       2              15        00000000D0001645
     100       0       3       2       0                               0D0001646
     100    1375       1       1       2              15        00000000D0001647
     100       0    -117       2       0                               0D0001648
     100    1377       1       1       2              15        00000000D0001649
     100       0    -117       2       0                               0D0001650
     100    1379       1       1       2              15        00000000D0001651
     100       0       3       2       0                               0D0001652
     110    1381       1       1       2               0        00000000D0001653
     110       0       3       1       0                               0D0001654
     100    1382       1       1       2              15        00000000D0001655
     100       0       3       2       0                               0D0001656
     100    1384       1       1       2              15        00000000D0001657
     100       0       7       2       0                               0D0001658
     100    1386       1       1       2              15        00000000D0001659
     100       0       7       2       0                               0D0001660
     100    1388       1       1       2              15        00000000D0001661
     100       0       7       2       0                               0D0001662
     100    1390       1       1       2              15        00000000D0001663
     100       0       7       2       0                               0D0001664
     110    1392       1       1       2               0        00000000D0001665
     110       0       7       1       0                               0D0001666
     100    1393       1       1       2              15        00000000D0001667
     100       0       7       2       0                               0D0001668
     110    1395       1       1       2               0        00000000D0001669
     110       0       7       1       0                               0D0001670
     100    1396       1       1       2              15        00000000D0001671
     100       0       7       2       0                               0D0001672
     110    1398       1       1       2               0        00000000D0001673
     110       0       7       1       0                               0D0001674
     100    1399       1       1       2              15        00000000D0001675
     100       0       7       2       0                               0D0001676
     110    1401       1       1       2               0        00000000D0001677
     110       0       7       1       0                               0D0001678
     100    1402       1       1       2              15        00000000D0001679
     100       0       7       2       0                               0D0001680
     100    1404       1       1       2              15        00000000D0001681
     100       0       7       2       0                               0D0001682
     110    1406       1       1       2               0        00000000D0001683
     110       0       7       1       0                               0D0001684
     110    1407       1       1       2               0        00000000D0001685
     110       0      -5       1       0                               0D0001686
     100    1408       1       1       2              15        00000000D0001687
     100       0       3       2       0                               0D0001688
     110    1410       1       1       2               0        00000000D0001689
     110       0       3       1       0                               0D0001690
     110    1411       1       1       2               0        00000000D0001691
     110       0       3       1       0                               0D0001692
     100    1412       1       1       2              15        00000000D0001693
     100       0       3       2       0                               0D0001694
     100    1414       1       1       2              15        00000000D0001695
     100       0       3       2       0                               0D0001696
     100    1416       1       1       2              15        00000000D0001697
     100       0       3       2       0                               0D0001698
     110    1418       1       1       2               0        00000000D0001699
     110       0       3       1       0                               0D0001700
     110    1419       1       1       2               0        00000000D0001701
     110       0       3       1       0                               0D0001702
     100    1420       1       1       2              15        00000000D0001703
     100       0       3       2       0                               0D0001704
     110    1422       1       1       2               0        00000000D0001705
     110       0       3       1       0                               0D0001706
     100    1423       1       1       2              15        00000000D0001707
     100       0       3       2       0                               0D0001708
     110    1425       1       1       2               0        00000000D0001709
     110       0       3       1       0                               0D0001710
     100    1426       1       1       2              15        00000000D0001711
     100       0       3       2       0                               0D0001712
     100    1428       1       1       2              15        00000000D0001713
     100       0       3       2       0                               0D0001714
     100    1430       1       1       2              15        00000000D0001715
     100       0       3       2       0                               0D0001716
     110    1432       1       1       2               0        00000000D0001717
     110       0       3       1       0                               0D0001718
     100    1433       1       1       2              15        00000000D0001719
     100       0       3       2       0                               0D0001720
     100    1435       1       1       2              15        00000000D0001721
     100       0       7       2       0                               0D0001722
     100    1437       1       1       2              15        00000000D0001723
     100       0       7       1       0                               0D0001724
     100    1438       1       1       2              15        00000000D0001725
     100       0       7       1       0                               0D0001726
     100    1439       1       1       2              15        00000000D0001727
     100       0       7       2       0                               0D0001728
     110    1441       1       1       2               0        00000000D0001729
     110       0       7       1       0                               0D0001730
     100    1442       1       1       2              15        00000000D0001731
     100       0       7       2       0                               0D0001732
     110    1444       1       1       2               0        00000000D0001733
     110       0       7       1       0                               0D0001734
     100    1445       1       1       2              15        00000000D0001735
     100       0       7       2       0                               0D0001736
     100    1447       1       1       2              15        00000000D0001737
     100       0       7       2       0                               0D0001738
     110    1449       1       1       2               0        00000000D0001739
     110       0       7       1       0                               0D0001740
     100    1450       1       1       2              15        00000000D0001741
     100       0       7       2       0                               0D0001742
     110    1452       1       1       2               0        00000000D0001743
     110       0       7       1       0                               0D0001744
     100    1453       1       1       2              15        00000000D0001745
     100       0       7       2       0                               0D0001746
     100    1455       1       1       2              15        00000000D0001747
     100       0       7       2       0                               0D0001748
     100    1457       1       1       2              15        00000000D0001749
     100       0       7       2       0                               0D0001750
     100    1459       1       1       2              15        00000000D0001751
     100       0       7       2       0                               0D0001752
     100    1461       1       1       2              15        00000000D0001753
     100       0       7       2       0                               0D0001754
     100    1463       1       1       2              15        00000000D0001755
     100       0       7       2       0                               0D0001756
     100    1465       1       1       2              15        00000000D0001757
     100       0       7       2       0                               0D0001758
     100    1467       1       1       2              15        00000000D0001759
     100       0       7       2       0                               0D0001760
     100    1469       1       1       2              15        00000000D0001761
     100       0       7       2       0                               0D0001762
     110    1471       1       1       2               0        00000000D0001763
     110       0       7       1       0                               0D0001764
     100    1472       1       1       2              15        00000000D0001765
     100       0       7       2       0                               0D0001766
     100    1474       1       1       2              15        00000000D0001767
     100       0       7       2       0                               0D0001768
     110    1476       1       1       2               0        00000000D0001769
     110       0       7       1       0                               0D0001770
     110    1477       1       1       2               0        00000000D0001771
     110       0      -5       1       0                               0D0001772
     100    1478       1       1       2              15        00000000D0001773
     100       0       7       2       0                               0D0001774
     100    1480       1       1       2              15        00000000D0001775
     100       0       7       2       0                               0D0001776
     100    1482       1       1       2              15        00000000D0001777
     100       0       7       2       0                               0D0001778
     100    1484       1       1       2              15        00000000D0001779
     100       0       7       2       0                               0D0001780
     100    1486       1       1       2              15        00000000D0001781
     100       0       7       2       0                               0D0001782
     100    1488       1       1       2              15        00000000D0001783
     100       0       7       2       0                               0D0001784
     100    1490       1       1       2              15        00000000D0001785
     100       0       7       2       0                               0D0001786
     100    1492       1       1       2              15        00000000D0001787
     100       0       7       2       0                               0D0001788
     100    1494       1       1       2              15        00000000D0001789
     100       0       7       2       0                               0D0001790
     100    1496       1       1       2              15        00000000D0001791
     100       0       7       2       0                               0D0001792
     100    1498       1       1       2              15        00000000D0001793
     100       0    -117       2       0                               0D0001794
     100    1500       1       1       2              15        00000000D0001795
     100       0    -117       2       0                               0D0001796
     100    1502       1       1       2              15        00000000D0001797
     100       0    -117       2       0                               0D0001798
     100    1504       1       1       2              15        00000000D0001799
     100       0    -117       2       0                               0D0001800
     100    1506       1       1       2              15        00000000D0001801
     100       0    -117       2       0                               0D0001802
     100    1508       1       1       2              15        00000000D0001803
     100       0    -117       2       0                               0D0001804
     100    1510       1       1       2              15        00000000D0001805
     100       0    -117       2       0                               0D0001806
     100    1512       1       1       2              15        00000000D0001807
     100       0    -117       2       0                               0D0001808
     100    1514       1       1       2              15        00000000D0001809
     100       0    -117       2       0                               0D0001810
     100    1516       1       1       2              15        00000000D0001811
     100       0    -117       2       0                               0D0001812
     100    1518       1       1       2              15        00000000D0001813
     100       0    -117       2       0                               0D0001814
     100    1520       1       1       2              15        00000000D0001815
     100       0    -117       2       0                               0D0001816
     100    1522       1       1       2              15        00000000D0001817
     100       0    -117       2       0                               0D0001818
     100    1524       1       1       2              15        00000000D0001819
     100       0    -117       2       0                               0D0001820
     100    1526       1       1       2              15        00000000D0001821
     100       0    -117       2       0                               0D0001822
     100    1528       1       1       2              15        00000000D0001823
     100       0    -117       2       0                               0D0001824
     100    1530       1       1       2              15        00000000D0001825
     100       0    -117       2       0                               0D0001826
     100    1532       1       1       2              15        00000000D0001827
     100       0    -117       2       0                               0D0001828
     100    1534       1       1       2              15        00000000D0001829
     100       0       3       2       0                               0D0001830
     110    1536       1       1       2               0        00000000D0001831
     110       0       3       1       0                               0D0001832
     110    1537       1       1       2               0        00000000D0001833
     110       0       3       1       0                               0D0001834
     100    1538       1       1       2              15        00000000D0001835
     100       0       3       2       0                               0D0001836
     100    1540       1       1       2              15        00000000D0001837
     100       0       3       2       0                               0D0001838
     100    1542       1       1       2              15        00000000D0001839
     100       0       3       2       0                               0D0001840
     110    1544       1       1       2               0        00000000D0001841
     110       0       3       1       0                               0D0001842
     110    1545       1       1       2               0        00000000D0001843
     110       0       3       1       0                               0D0001844
     100    1546       1       1       2              15        00000000D0001845
     100       0       3       2       0                               0D0001846
     110    1548       1       1       2               0        00000000D0001847
     110       0       3       1       0                               0D0001848
     100    1549       1       1       2              15        00000000D0001849
     100       0       3       2       0                               0D0001850
     110    1551       1       1       2               0        00000000D0001851
     110       0       3       1       0                               0D0001852
     100    1552       1       1       2              15        00000000D0001853
     100       0       3       2       0                               0D0001854
     100    1554       1       1       2              15        00000000D0001855
     100       0       3       2       0                               0D0001856
     100    1556       1       1       2              15        00000000D0001857
     100       0    -117       2       0                               0D0001858
     100    1558       1       1       2              15        00000000D0001859
     100       0    -117       2       0                               0D0001860
     100    1560       1       1       2              15        00000000D0001861
     100       0       3       2       0                               0D0001862
     110    1562       1       1       2               0        00000000D0001863
     110       0       3       1       0                               0D0001864
     100    1563       1       1       2              15        00000000D0001865
     100       0       3       2       0                               0D0001866
     100    1565       1       1       2              15        00000000D0001867
     100       0       7       2       0                               0D0001868
     100    1567       1       1       2              15        00000000D0001869
     100       0       7       2       0                               0D0001870
     100    1569       1       1       2              15        00000000D0001871
     100       0       7       2       0                               0D0001872
     100    1571       1       1       2              15        00000000D0001873
     100       0       7       2       0                               0D0001874
     110    1573       1       1       2               0        00000000D0001875
     110       0       7       1       0                               0D0001876
     100    1574       1       1       2              15        00000000D0001877
     100       0       7       2       0                               0D0001878
     110    1576       1       1       2               0        00000000D0001879
     110       0       7       1       0                               0D0001880
     100    1577       1       1       2              15        00000000D0001881
     100       0       7       2       0                               0D0001882
     110    1579       1       1       2               0        00000000D0001883
     110       0       7       1       0                               0D0001884
     100    1580       1       1       2              15        00000000D0001885
     100       0       7       2       0                               0D0001886
     110    1582       1       1       2               0        00000000D0001887
     110       0       7       1       0                               0D0001888
     100    1583       1       1       2              15        00000000D0001889
     100       0       7       2       0                               0D0001890
     100    1585       1       1       2              15        00000000D0001891
     100       0       7       2       0                               0D0001892
     110    1587       1       1       2               0        00000000D0001893
     110       0       7       1       0                               0D0001894
     110    1588       1       1       2               0        00000000D0001895
     110       0      -5       1       0                               0D0001896
     100    1589       1       1       2              15        00000000D0001897
     100       0       3       2       0                               0D0001898
     110    1591       1       1       2               0        00000000D0001899
     110       0       3       1       0                               0D0001900
     110    1592       1       1       2               0        00000000D0001901
     110       0       3       1       0                               0D0001902
     100    1593       1       1       2              15        00000000D0001903
     100       0       3       2       0                               0D0001904
     100    1595       1       1       2              15        00000000D0001905
     100       0       3       2       0                               0D0001906
     100    1597       1       1       2              15        00000000D0001907
     100       0       3       2       0                               0D0001908
     110    1599       1       1       2               0        00000000D0001909
     110       0       3       1       0                               0D0001910
     110    1600       1       1       2               0        00000000D0001911
     110       0       3       1       0                               0D0001912
     100    1601       1       1       2              15        00000000D0001913
     100       0       3       2       0                               0D0001914
     110    1603       1       1       2               0        00000000D0001915
     110       0       3       1       0                               0D0001916
     100    1604       1       1       2              15        00000000D0001917
     100       0       3       2       0                               0D0001918
     110    1606       1       1       2               0        00000000D0001919
     110       0       3       1       0                               0D0001920
     100    1607       1       1       2              15        00000000D0001921
     100       0       3       2       0                               0D0001922
     100    1609       1       1       2              15        00000000D0001923
     100       0       3       2       0                               0D0001924
     100    1611       1       1       2              15        00000000D0001925
     100       0       3       2       0                               0D0001926
     110    1613       1       1       2               0        00000000D0001927
     110       0       3       1       0                               0D0001928
     100    1614       1       1       2              15        00000000D0001929
     100       0       3       2       0                               0D0001930
     100    1616       1       1       2              15        00000000D0001931
     100       0       7       2       0                               0D0001932
     100    1618       1       1       2              15        00000000D0001933
     100       0       7       1       0                               0D0001934
     100    1619       1       1       2              15        00000000D0001935
     100       0       7       1       0                               0D0001936
     100    1620       1       1       2              15        00000000D0001937
     100       0       7       2       0                               0D0001938
     110    1622       1       1       2               0        00000000D0001939
     110       0       7       1       0                               0D0001940
     100    1623       1       1       2              15        00000000D0001941
     100       0       7       2       0                               0D0001942
     110    1625       1       1       2               0        00000000D0001943
     110       0       7       1       0                               0D0001944
     100    1626       1       1       2              15        00000000D0001945
     100       0       7       2       0                               0D0001946
     100    1628       1       1       2              15        00000000D0001947
     100       0       7       2       0                               0D0001948
     110    1630       1       1       2               0        00000000D0001949
     110       0       7       1       0                               0D0001950
     100    1631       1       1       2              15        00000000D0001951
     100       0       7       2       0                               0D0001952
     110    1633       1       1       2               0        00000000D0001953
     110       0       7       1       0                               0D0001954
     100    1634       1       1       2              15        00000000D0001955
     100       0       7       2       0                               0D0001956
     100    1636       1       1       2              15        00000000D0001957
     100       0       7       2       0                               0D0001958
     100    1638       1       1       2              15        00000000D0001959
     100       0       7       2       0                               0D0001960
     100    1640       1       1       2              15        00000000D0001961
     100       0       7       2       0                               0D0001962
     100    1642       1       1       2              15        00000000D0001963
     100       0       7       2       0                               0D0001964
     100    1644       1       1       2              15        00000000D0001965
     100       0       7       2       0                               0D0001966
     100    1646       1       1       2              15        00000000D0001967
     100       0       7       2       0                               0D0001968
     100    1648       1       1       2              15        00000000D0001969
     100       0       7       2       0                               0D0001970
     100    1650       1       1       2              15        00000000D0001971
     100       0       7       2       0                               0D0001972
     110    1652       1       1       2               0        00000000D0001973
     110       0       7       1       0                               0D0001974
     100    1653       1       1       2              15        00000000D0001975
     100       0       7       2       0                               0D0001976
     100    1655       1       1       2              15        00000000D0001977
     100       0       7       2       0                               0D0001978
     110    1657       1       1       2               0        00000000D0001979
     110       0       7       1       0                               0D0001980
     110    1658       1       1       2               0        00000000D0001981
     110       0      -5       1       0                               0D0001982
     100    1659       1       1       2              15        00000000D0001983
     100       0       7       2       0                               0D0001984
     100    1661       1       1       2              15        00000000D0001985
     100       0       7       2       0                               0D0001986
     100    1663       1       1       2              15        00000000D0001987
     100       0       7       2       0                               0D0001988
     100    1665       1       1       2              15        00000000D0001989
     100       0       7       2       0                               0D0001990
     100    1667       1       1       2              15        00000000D0001991
     100       0       7       2       0                               0D0001992
     100    1669       1       1       2              15        00000000D0001993
     100       0       7       2       0                               0D0001994
     100    1671       1       1       2              15        00000000D0001995
     100       0       7       2       0                               0D0001996
     100    1673       1       1       2              15        00000000D0001997
     100       0       7       2       0                               0D0001998
     100    1675       1       1       2              15        00000000D0001999
     100       0       7       2       0                               0D0002000
     100    1677       1       1       2              15        00000000D0002001
     100       0       7       2       0                               0D0002002
     100    1679       1       1       2              15        00000000D0002003
     100       0    -117       2       0                               0D0002004
     100    1681       1       1       2              15        00000000D0002005
     100       0    -117       2       0                               0D0002006
     100    1683       1       1       2              15        00000000D0002007
     100       0    -117       2       0                               0D0002008
     100    1685       1       1       2              15        00000000D0002009
     100       0    -117       2       0                               0D0002010
     100    1687       1       1       2              15        00000000D0002011
     100       0    -117       2       0                               0D0002012
     100    1689       1       1       2              15        00000000D0002013
     100       0    -117       2       0                               0D0002014
     100    1691       1       1       2              15        00000000D0002015
     100       0    -117       2       0                               0D0002016
     100    1693       1       1       2              15        00000000D0002017
     100       0    -117       2       0                               0D0002018
     100    1695       1       1       2              15        00000000D0002019
     100       0    -117       2       0                               0D0002020
     100    1697       1       1       2              15        00000000D0002021
     100       0    -117       2       0                               0D0002022
     100    1699       1       1       2              15        00000000D0002023
     100       0    -117       2       0                               0D0002024
     100    1701       1       1       2              15        00000000D0002025
     100       0    -117       2       0                               0D0002026
     100    1703       1       1       2              15        00000000D0002027
     100       0    -117       2       0                               0D0002028
     100    1705       1       1       2              15        00000000D0002029
     100       0    -117       2       0                               0D0002030
     100    1707       1       1       2              15        00000000D0002031
     100       0    -117       2       0                               0D0002032
     100    1709       1       1       2              15        00000000D0002033
     100       0    -117       2       0                               0D0002034
     100    1711       1       1       2              15        00000000D0002035
     100       0    -117       2       0                               0D0002036
     100    1713       1       1       2              15        00000000D0002037
     100       0    -117       2       0                               0D0002038
     100    1715       1       1       2              15        00000000D0002039
     100       0       3       2       0                               0D0002040
     110    1717       1       1       2               0        00000000D0002041
     110       0       3       1       0                               0D0002042
     110    1718       1       1       2               0        00000000D0002043
     110       0       3       1       0                               0D0002044
     100    1719       1       1       2              15        00000000D0002045
     100       0       3       2       0                               0D0002046
     100    1721       1       1       2              15        00000000D0002047
     100       0       3       2       0                               0D0002048
     100    1723       1       1       2              15        00000000D0002049
     100       0       3       2       0                               0D0002050
     110    1725       1       1       2               0        00000000D0002051
     110       0       3       1       0                               0D0002052
     110    1726       1       1       2               0        00000000D0002053
     110       0       3       1       0                               0D0002054
     100    1727       1       1       2              15        00000000D0002055
     100       0       3       2       0                               0D0002056
     110    1729       1       1       2               0        00000000D0002057
     110       0       3       1       0                               0D0002058
     100    1730       1       1       2              15        00000000D0002059
     100       0       3       2       0                               0D0002060
     110    1732       1       1       2               0        00000000D0002061
     110       0       3       1       0                               0D0002062
     100    1733       1       1       2              15        00000000D0002063
     100       0       3       2       0                               0D0002064
     100    1735       1       1       2              15        00000000D0002065
     100       0       3       2       0                               0D0002066
     100    1737       1       1       2              15        00000000D0002067
     100       0    -117       2       0                               0D0002068
     100    1739       1       1       2              15        00000000D0002069
     100       0    -117       2       0                               0D0002070
     100    1741       1       1       2              15        00000000D0002071
     100       0       3       2       0                               0D0002072
     110    1743       1       1       2               0        00000000D0002073
     110       0       3       1       0                               0D0002074
     100    1744       1       1       2              15        00000000D0002075
     100       0       3       2       0                               0D0002076
     100    1746       1       1       2              15        00000000D0002077
     100       0       7       2       0                               0D0002078
     100    1748       1       1       2              15        00000000D0002079
     100       0       7       2       0                               0D0002080
     100    1750       1       1       2              15        00000000D0002081
     100       0       7       2       0                               0D0002082
     100    1752       1       1       2              15        00000000D0002083
     100       0       7       2       0                               0D0002084
     110    1754       1       1       2               0        00000000D0002085
     110       0       7       1       0                               0D0002086
     100    1755       1       1       2              15        00000000D0002087
     100       0       7       2       0                               0D0002088
     110    1757       1       1       2               0        00000000D0002089
     110       0       7       1       0                               0D0002090
     100    1758       1       1       2              15        00000000D0002091
     100       0       7       2       0                               0D0002092
     110    1760       1       1       2               0        00000000D0002093
     110       0       7       1       0                               0D0002094
     100    1761       1       1       2              15        00000000D0002095
     100       0       7       2       0                               0D0002096
     110    1763       1       1       2               0        00000000D0002097
     110       0       7       1       0                               0D0002098
     100    1764       1       1       2              15        00000000D0002099
     100       0       7       2       0                               0D0002100
     100    1766       1       1       2              15        00000000D0002101
     100       0       7       2       0                               0D0002102
     110    1768       1       1       2               0        00000000D0002103
     110       0       7       1       0                               0D0002104
     110    1769       1       1       2               0        00000000D0002105
     110       0      -5       1       0                               0D0002106
     100    1770       1       1       2              15        00000000D0002107
     100       0       3       2       0                               0D0002108
     110    1772       1       1       2               0        00000000D0002109
     110       0       3       1       0                               0D0002110
     110    1773       1       1       2               0        00000000D0002111
     110       0       3       1       0                               0D0002112
     100    1774       1       1       2              15        00000000D0002113
     100       0       3       2       0                               0D0002114
     100    1776       1       1       2              15        00000000D0002115
     100       0       3       2       0                               0D0002116
     100    1778       1       1       2              15        00000000D0002117
     100       0       3       2       0                               0D0002118
     110    1780       1       1       2               0        00000000D0002119
     110       0       3       1       0                               0D0002120
     110    1781       1       1       2               0        00000000D0002121
     110       0       3       1       0                               0D0002122
     100    1782       1       1       2              15        00000000D0002123
     100       0       3       2       0                               0D0002124
     110    1784       1       1       2               0        00000000D0002125
     110       0       3       1       0                               0D0002126
     100    1785       1       1       2              15        00000000D0002127
     100       0       3       2       0                               0D0002128
     110    1787       1       1       2               0        00000000D0002129
     110       0       3       1       0                               0D0002130
     100    1788       1       1       2              15        00000000D0002131
     100       0       3       2       0                               0D0002132
     100    1790       1       1       2              15        00000000D0002133
     100       0       3       2       0                               0D0002134
     100    1792       1       1       2              15        00000000D0002135
     100       0       3       2       0                               0D0002136
     110    1794       1       1       2               0        00000000D0002137
     110       0       3       1       0                               0D0002138
     100    1795       1       1       2              15        00000000D0002139
     100       0       3       2       0                               0D0002140
     100    1797       1       1       2              15        00000000D0002141
     100       0       7       2       0                               0D0002142
     100    1799       1       1       2              15        00000000D0002143
     100       0       7       1       0                               0D0002144
     100    1800       1       1       2              15        00000000D0002145
     100       0       7       1       0                               0D0002146
     100    1801       1       1       2              15        00000000D0002147
     100       0       7       2       0                               0D0002148
     110    1803       1       1       2               0        00000000D0002149
     110       0       7       1       0                               0D0002150
     100    1804       1       1       2              15        00000000D0002151
     100       0       7       2       0                               0D0002152
     110    1806       1       1       2               0        00000000D0002153
     110       0       7       1       0                               0D0002154
     100    1807       1       1       2              15        00000000D0002155
     100       0       7       2       0                               0D0002156
     100    1809       1       1       2              15        00000000D0002157
     100       0       7       2       0                               0D0002158
     110    1811       1       1       2               0        00000000D0002159
     110       0       7       1       0                               0D0002160
     100    1812       1       1       2              15        00000000D0002161
     100       0       7       2       0                               0D0002162
     110    1814       1       1       2               0        00000000D0002163
     110       0       7       1       0                               0D0002164
     100    1815       1       1       2              15        00000000D0002165
     100       0       7       2       0                               0D0002166
     100    1817       1       1       2              15        00000000D0002167
     100       0       7       2       0                               0D0002168
     100    1819       1       1       2              15        00000000D0002169
     100       0       7       2       0                               0D0002170
     100    1821       1       1       2              15        00000000D0002171
     100       0       7       2       0                               0D0002172
     100    1823       1       1       2              15        00000000D0002173
     100       0       7       2       0                               0D0002174
     100    1825       1       1       2              15        00000000D0002175
     100       0       7       2       0                               0D0002176
     100    1827       1       1       2              15        00000000D0002177
     100       0       7       2       0                               0D0002178
     100    1829       1       1       2              15        00000000D0002179
     100       0       7       2       0                               0D0002180
     100    1831       1       1       2              15        00000000D0002181
     100       0       7       2       0                               0D0002182
     110    1833       1       1       2               0        00000000D0002183
     110       0       7       1       0                               0D0002184
     100    1834       1       1       2              15        00000000D0002185
     100       0       7       2       0                               0D0002186
     100    1836       1       1       2              15        00000000D0002187
     100       0       7       2       0                               0D0002188
     110    1838       1       1       2               0        00000000D0002189
     110       0       7       1       0                               0D0002190
     110    1839       1       1       2               0        00000000D0002191
     110       0      -5       1       0                               0D0002192
     100    1840       1       1       2              15        00000000D0002193
     100       0       7       2       0                               0D0002194
     100    1842       1       1       2              15        00000000D0002195
     100       0       7       2       0                               0D0002196
     100    1844       1       1       2              15        00000000D0002197
     100       0       7       2       0                               0D0002198
     100    1846       1       1       2              15        00000000D0002199
     100       0       7       2       0                               0D0002200
     100    1848       1       1       2              15        00000000D0002201
     100       0       7       2       0                               0D0002202
     100    1850       1       1       2              15        00000000D0002203
     100       0       7       2       0                               0D0002204
     100    1852       1       1       2              15        00000000D0002205
     100       0       7       2       0                               0D0002206
     100    1854       1       1       2              15        00000000D0002207
     100       0       7       2       0                               0D0002208
     100    1856       1       1       2              15        00000000D0002209
     100       0       7       2       0                               0D0002210
     100    1858       1       1       2              15        00000000D0002211
     100       0       7       2       0                               0D0002212
     100    1860       1       1       2              15        00000000D0002213
     100       0    -117       2       0                               0D0002214
     100    1862       1       1       2              15        00000000D0002215
     100       0    -117       2       0                               0D0002216
     100    1864       1       1       2              15        00000000D0002217
     100       0    -117       2       0                               0D0002218
     100    1866       1       1       2              15        00000000D0002219
     100       0    -117       2       0                               0D0002220
     100    1868       1       1       2              15        00000000D0002221
     100       0    -117       2       0                               0D0002222
     100    1870       1       1       2              15        00000000D0002223
     100       0    -117       2       0                               0D0002224
     100    1872       1       1       2              15        00000000D0002225
     100       0    -117       2       0                               0D0002226
     100    1874       1       1       2              15        00000000D0002227
     100       0    -117       2       0                               0D0002228
     100    1876       1       1       2              15        00000000D0002229
     100       0    -117       2       0                               0D0002230
     100    1878       1       1       2              15        00000000D0002231
     100       0    -117       2       0                               0D0002232
     100    1880       1       1       2              15        00000000D0002233
     100       0    -117       2       0                               0D0002234
     100    1882       1       1       2              15        00000000D0002235
     100       0    -117       2       0                               0D0002236
     100    1884       1       1       2              15        00000000D0002237
     100       0    -117       2       0                               0D0002238
     100    1886       1       1       2              15        00000000D0002239
     100       0    -117       2       0                               0D0002240
     100    1888       1       1       2              15        00000000D0002241
     100       0    -117       2       0                               0D0002242
     100    1890       1       1       2              15        00000000D0002243
     100       0    -117       2       0                               0D0002244
     100    1892       1       1       2              15        00000000D0002245
     100       0    -117       2       0                               0D0002246
     100    1894       1       1       2              15        00000000D0002247
     100       0    -117       2       0                               0D0002248
     100    1896       1       1       2              15        00000000D0002249
     100       0       3       2       0                               0D0002250
     110    1898       1       1       2               0        00000000D0002251
     110       0       3       1       0                               0D0002252
     110    1899       1       1       2               0        00000000D0002253
     110       0       3       1       0                               0D0002254
     100    1900       1       1       2              15        00000000D0002255
     100       0       3       2       0                               0D0002256
     100    1902       1       1       2              15        00000000D0002257
     100       0       3       2       0                               0D0002258
     100    1904       1       1       2              15        00000000D0002259
     100       0       3       2       0                               0D0002260
     110    1906       1       1       2               0        00000000D0002261
     110       0       3       1       0                               0D0002262
     110    1907       1       1       2               0        00000000D0002263
     110       0       3       1       0                               0D0002264
     100    1908       1       1       2              15        00000000D0002265
     100       0       3       2       0                               0D0002266
     110    1910       1       1       2               0        00000000D0002267
     110       0       3       1       0                               0D0002268
     100    1911       1       1       2              15        00000000D0002269
     100       0       3       2       0                               0D0002270
     110    1913       1       1       2               0        00000000D0002271
     110       0       3       1       0                               0D0002272
     100    1914       1       1       2              15        00000000D0002273
     100       0       3       2       0                               0D0002274
     100    1916       1       1       2              15        00000000D0002275
     100       0       3       2       0                               0D0002276
     100    1918       1       1       2              15        00000000D0002277
     100       0    -117       2       0                               0D0002278
     100    1920       1       1       2              15        00000000D0002279
     100       0    -117       2       0                               0D0002280
     100    1922       1       1       2              15        00000000D0002281
     100       0       3       2       0                               0D0002282
     110    1924       1       1       2               0        00000000D0002283
     110       0       3       1       0                               0D0002284
     100    1925       1       1       2              15        00000000D0002285
     100       0       3       2       0                               0D0002286
     100    1927       1       1       2              15        00000000D0002287
     100       0       7       2       0                               0D0002288
     100    1929       1       1       2              15        00000000D0002289
     100       0       7       2       0                               0D0002290
     100    1931       1       1       2              15        00000000D0002291
     100       0       7       2       0                               0D0002292
     100    1933       1       1       2              15        00000000D0002293
     100       0       7       2       0                               0D0002294
     110    1935       1       1       2               0        00000000D0002295
     110       0       7       1       0                               0D0002296
     100    1936       1       1       2              15        00000000D0002297
     100       0       7       2       0                               0D0002298
     110    1938       1       1       2               0        00000000D0002299
     110       0       7       1       0                               0D0002300
     100    1939       1       1       2              15        00000000D0002301
     100       0       7       2       0                               0D0002302
     110    1941       1       1       2               0        00000000D0002303
     110       0       7       1       0                               0D0002304
     100    1942       1       1       2              15        00000000D0002305
     100       0       7       2       0                               0D0002306
     110    1944       1       1       2               0        00000000D0002307
     110       0       7       1       0                               0D0002308
     100    1945       1       1       2              15        00000000D0002309
     100       0       7       2       0                               0D0002310
     100    1947       1       1       2              15        00000000D0002311
     100       0       7       2       0                               0D0002312
     110    1949       1       1       2               0        00000000D0002313
     110       0       7       1       0                               0D0002314
     110    1950       1       1       2               0        00000000D0002315
     110       0      -5       1       0                               0D0002316
     100    1951       1       1       2              15        00000000D0002317
     100       0       3       2       0                               0D0002318
     110    1953       1       1       2               0        00000000D0002319
     110       0       3       1       0                               0D0002320
     110    1954       1       1       2               0        00000000D0002321
     110       0       3       1       0                               0D0002322
     100    1955       1       1       2              15        00000000D0002323
     100       0       3       2       0                               0D0002324
     100    1957       1       1       2              15        00000000D0002325
     100       0       3       2       0                               0D0002326
     100    1959       1       1       2              15        00000000D0002327
     100       0       3       2       0                               0D0002328
     110    1961       1       1       2               0        00000000D0002329
     110       0       3       1       0                               0D0002330
     110    1962       1       1       2               0        00000000D0002331
     110       0       3       1       0                               0D0002332
     100    1963       1       1       2              15        00000000D0002333
     100       0       3       2       0                               0D0002334
     110    1965       1       1       2               0        00000000D0002335
     110       0       3       1       0                               0D0002336
     100    1966       1       1       2              15        00000000D0002337
     100       0       3       2       0                               0D0002338
     110    1968       1       1       2               0        00000000D0002339
     110       0       3       1       0                               0D0002340
     100    1969       1       1       2              15        00000000D0002341
     100       0       3       2       0                               0D0002342
     100    1971       1       1       2              15        00000000D0002343
     100       0       3       2       0                               0D0002344
     100    1973       1       1       2              15        00000000D0002345
     100       0       3       2       0                               0D0002346
     110    1975       1       1       2               0        00000000D0002347
     110       0       3       1       0                               0D0002348
     100    1976       1       1       2              15        00000000D0002349
     100       0       3       2       0                               0D0002350
     100    1978       1       1       2              15        00000000D0002351
     100       0       7       2       0                               0D0002352
     100    1980       1       1       2              15        00000000D0002353
     100       0       7       1       0                               0D0002354
     100    1981       1       1       2              15        00000000D0002355
     100       0       7       1       0                               0D0002356
     100    1982       1       1       2              15        00000000D0002357
     100       0       7       2       0                               0D0002358
     110    1984       1       1       2               0        00000000D0002359
     110       0       7       1       0                               0D0002360
     100    1985       1       1       2              15        00000000D0002361
     100       0       7       2       0                               0D0002362
     110    1987       1       1       2               0        00000000D0002363
     110       0       7       1       0                               0D0002364
     100    1988       1       1       2              15        00000000D0002365
     100       0       7       2       0                               0D0002366
     100    1990       1       1       2              15        00000000D0002367
     100       0       7       2       0                               0D0002368
     110    1992       1       1       2               0        00000000D0002369
     110       0       7       1       0                               0D0002370
     100    1993       1       1       2              15        00000000D0002371
     100       0       7       2       0                               0D0002372
     110    1995       1       1       2               0        00000000D0002373
     110       0       7       1       0                               0D0002374
     100    1996       1       1       2              15        00000000D0002375
     100       0       7       2       0                               0D0002376
     100    1998       1       1       2              15        00000000D0002377
     100       0       7       2       0                               0D0002378
     100    2000       1       1       2              15        00000000D0002379
     100       0       7       2       0                               0D0002380
     100    2002       1       1       2              15        00000000D0002381
     100       0       7       2       0                               0D0002382
     100    2004       1       1       2              15        00000000D0002383
     100       0       7       2       0                               0D0002384
     100    2006       1       1       2              15        00000000D0002385
     100       0       7       2       0                               0D0002386
     100    2008       1       1       2              15        00000000D0002387
     100       0       7       2       0                               0D0002388
     100    2010       1       1       2              15        00000000D0002389
     100       0       7       2       0                               0D0002390
     100    2012       1       1       2              15        00000000D0002391
     100       0       7       2       0                               0D0002392
     110    2014       1       1       2               0        00000000D0002393
     110       0       7       1       0                               0D0002394
     100    2015       1       1       2              15        00000000D0002395
     100       0       7       2       0                               0D0002396
     100    2017       1       1       2              15        00000000D0002397
     100       0       7       2       0                               0D0002398
     110    2019       1       1       2               0        00000000D0002399
     110       0       7       1       0                               0D0002400
     110    2020       1       1       2               0        00000000D0002401
     110       0      -5       1       0                               0D0002402
     100    2021       1       1       2              15        00000000D0002403
     100       0       7       2       0                               0D0002404
     100    2023       1       1       2              15        00000000D0002405
     100       0       7       2       0                               0D0002406
     100    2025       1       1       2              15        00000000D0002407
     100       0       7       2       0                               0D0002408
     100    2027       1       1       2              15        00000000D0002409
     100       0       7       2       0                               0D0002410
     100    2029       1       1       2              15        00000000D0002411
     100       0       7       2       0                               0D0002412
     100    2031       1       1       2              15        00000000D0002413
     100       0       7       2       0                               0D0002414
     100    2033       1       1       2              15        00000000D0002415
     100       0       7       2       0                               0D0002416
     100    2035       1       1       2              15        00000000D0002417
     100       0       7       2       0                               0D0002418
     100    2037       1       1       2              15        00000000D0002419
     100       0       7       2       0                               0D0002420
     100    2039       1       1       2              15        00000000D0002421
     100       0       7       2       0                               0D0002422
     100    2041       1       1       2              15        00000000D0002423
     100       0    -117       2       0                               0D0002424
     100    2043       1       1       2              15        00000000D0002425
     100       0    -117       2       0                               0D0002426
     100    2045       1       1       2              15        00000000D0002427
     100       0    -117       2       0                               0D0002428
     100    2047       1       1       2              15        00000000D0002429
     100       0    -117       2       0                               0D0002430
     100    2049       1       1       2              15        00000000D0002431
     100       0    -117       2       0                               0D0002432
     100    2051       1       1       2              15        00000000D0002433
     100       0    -117       2       0                               0D0002434
     100    2053       1       1       2              15        00000000D0002435
     100       0    -117       2       0                               0D0002436
     100    2055       1       1       2              15        00000000D0002437
     100       0    -117       2       0                               0D0002438
     100    2057       1       1       2              15        00000000D0002439
     100       0    -117       2       0                               0D0002440
     100    2059       1       1       2              15        00000000D0002441
     100       0    -117       2       0                               0D0002442
     100    2061       1       1       2              15        00000000D0002443
     100       0    -117       2       0                               0D0002444
     100    2063       1       1       2              15        00000000D0002445
     100       0    -117       2       0                               0D0002446
     100    2065       1       1       2              15        00000000D0002447
     100       0    -117       2       0                               0D0002448
     100    2067       1       1       2              15        00000000D0002449
     100       0    -117       2       0                               0D0002450
     100    2069       1       1       2              15        00000000D0002451
     100       0    -117       2       0                               0D0002452
     100    2071       1       1       2              15        00000000D0002453
     100       0    -117       2       0                               0D0002454
     100    2073       1       1       2              15        00000000D0002455
     100       0    -117       2       0                               0D0002456
     100    2075       1       1       2              15        00000000D0002457
     100       0    -117       2       0                               0D0002458
     100    2077       1       1       2              15        00000000D0002459
     100       0       3       2       0                               0D0002460
     110    2079       1       1       2               0        00000000D0002461
     110       0       3       1       0                               0D0002462
     110    2080       1       1       2               0        00000000D0002463
     110       0       3       1       0                               0D0002464
     100    2081       1       1       2              15        00000000D0002465
     100       0       3       2       0                               0D0002466
     100    2083       1       1       2              15        00000000D0002467
     100       0       3       2       0                               0D0002468
     100    2085       1       1       2              15        00000000D0002469
     100       0       3       2       0                               0D0002470
     110    2087       1       1       2               0        00000000D0002471
     110       0       3       1       0                               0D0002472
     110    2088       1       1       2               0        00000000D0002473
     110       0       3       1       0                               0D0002474
     100    2089       1       1       2              15        00000000D0002475
     100       0       3       2       0                               0D0002476
     110    2091       1       1       2               0        00000000D0002477
     110       0       3       1       0                               0D0002478
     100    2092       1       1       2              15        00000000D0002479
     100       0       3       2       0                               0D0002480
     110    2094       1       1       2               0        00000000D0002481
     110       0       3       1       0                               0D0002482
     100    2095       1       1       2              15        00000000D0002483
     100       0       3       2       0                               0D0002484
     100    2097       1       1       2              15        00000000D0002485
     100       0       3       2       0                               0D0002486
     100    2099       1       1       2              15        00000000D0002487
     100       0    -117       2       0                               0D0002488
     100    2101       1       1       2              15        00000000D0002489
     100       0    -117       2       0                               0D0002490
     100    2103       1       1       2              15        00000000D0002491
     100       0       3       2       0                               0D0002492
     110    2105       1       1       2               0        00000000D0002493
     110       0       3       1       0                               0D0002494
     100    2106       1       1       2              15        00000000D0002495
     100       0       3       2       0                               0D0002496
     100    2108       1       1       2              15        00000000D0002497
     100       0       7       2       0                               0D0002498
     100    2110       1       1       2              15        00000000D0002499
     100       0       7       2       0                               0D0002500
     100    2112       1       1       2              15        00000000D0002501
     100       0       7       2       0                               0D0002502
     100    2114       1       1       2              15        00000000D0002503
     100       0       7       2       0                               0D0002504
     110    2116       1       1       2               0        00000000D0002505
     110       0       7       1       0                               0D0002506
     100    2117       1       1       2              15        00000000D0002507
     100       0       7       2       0                               0D0002508
     110    2119       1       1       2               0        00000000D0002509
     110       0       7       1       0                               0D0002510
     100    2120       1       1       2              15        00000000D0002511
     100       0       7       2       0                               0D0002512
     110    2122       1       1       2               0        00000000D0002513
     110       0       7       1       0                               0D0002514
     100    2123       1       1       2              15        00000000D0002515
     100       0       7       2       0                               0D0002516
     110    2125       1       1       2               0        00000000D0002517
     110       0       7       1       0                               0D0002518
     100    2126       1       1       2              15        00000000D0002519
     100       0       7       2       0                               0D0002520
     100    2128       1       1       2              15        00000000D0002521
     100       0       7       2       0                               0D0002522
     110    2130       1       1       2               0        00000000D0002523
     110       0       7       1       0                               0D0002524
     110    2131       1       1       2               0        00000000D0002525
     110       0      -5       1       0                               0D0002526
     100    2132       1       1       2              15        00000000D0002527
     100       0       3       2       0                               0D0002528
     110    2134       1       1       2               0        00000000D0002529
     110       0       3       1       0                               0D0002530
     110    2135       1       1       2               0        00000000D0002531
     110       0       3       1       0                               0D0002532
     100    2136       1       1       2              15        00000000D0002533
     100       0       3       2       0                               0D0002534
     100    2138       1       1       2              15        00000000D0002535
     100       0       3       2       0                               0D0002536
     100    2140       1       1       2              15        00000000D0002537
     100       0       3       2       0                               0D0002538
     110    2142       1       1       2               0        00000000D0002539
     110       0       3       1       0                               0D0002540
     110    2143       1       1       2               0        00000000D0002541
     110       0       3       1       0                               0D0002542
     100    2144       1       1       2              15        00000000D0002543
     100       0       3       2       0                               0D0002544
     110    2146       1       1       2               0        00000000D0002545
     110       0       3       1       0                               0D0002546
     100    2147       1       1       2              15        00000000D0002547
     100       0       3       2       0                               0D0002548
     110    2149       1       1       2               0        00000000D0002549
     110       0       3       1       0                               0D0002550
     100    2150       1       1       2              15        00000000D0002551
     100       0       3       2       0                               0D0002552
     100    2152       1       1       2              15        00000000D0002553
     100       0       3       2       0                               0D0002554
     100    2154       1       1       2              15        00000000D0002555
     100       0       3       2       0                               0D0002556
     110    2156       1       1       2               0        00000000D0002557
     110       0       3       1       0                               0D0002558
     100    2157       1       1       2              15        00000000D0002559
     100       0       3       2       0                               0D0002560
     100    2159       1       1       2              15        00000000D0002561
     100       0       7       2       0                               0D0002562
     100    2161       1       1       2              15        00000000D0002563
     100       0       7       1       0                               0D0002564
     100    2162       1       1       2              15        00000000D0002565
     100       0       7       1       0                               0D0002566
     100    2163       1       1       2              15        00000000D0002567
     100       0       7       2       0                               0D0002568
     110    2165       1       1       2               0        00000000D0002569
     110       0       7       1       0                               0D0002570
     100    2166       1       1       2              15        00000000D0002571
     100       0       7       2       0                               0D0002572
     110    2168       1       1       2               0        00000000D0002573
     110       0       7       1       0                               0D0002574
     100    2169       1       1       2              15        00000000D0002575
     100       0       7       2       0                               0D0002576
     100    2171       1       1       2              15        00000000D0002577
     100       0       7       2       0                               0D0002578
     110    2173       1       1       2               0        00000000D0002579
     110       0       7       1       0                               0D0002580
     100    2174       1       1       2              15        00000000D0002581
     100       0       7       2       0                               0D0002582
     110    2176       1       1       2               0        00000000D0002583
     110       0       7       1       0                               0D0002584
     100    2177       1       1       2              15        00000000D0002585
     100       0       7       2       0                               0D0002586
     100    2179       1       1       2              15        00000000D0002587
     100       0       7       2       0                               0D0002588
     100    2181       1       1       2              15        00000000D0002589
     100       0       7       2       0                               0D0002590
     100    2183       1       1       2              15        00000000D0002591
     100       0       7       2       0                               0D0002592
     100    2185       1       1       2              15        00000000D0002593
     100       0       7       2       0                               0D0002594
     100    2187       1       1       2              15        00000000D0002595
     100       0       7       2       0                               0D0002596
     100    2189       1       1       2              15        00000000D0002597
     100       0       7       2       0                               0D0002598
     100    2191       1       1       2              15        00000000D0002599
     100       0       7       2       0                               0D0002600
     100    2193       1       1       2              15        00000000D0002601
     100       0       7       2       0                               0D0002602
     110    2195       1       1       2               0        00000000D0002603
     110       0       7       1       0                               0D0002604
     100    2196       1       1       2              15        00000000D0002605
     100       0       7       2       0                               0D0002606
     100    2198       1       1       2              15        00000000D0002607
     100       0       7       2       0                               0D0002608
     110    2200       1       1       2               0        00000000D0002609
     110       0       7       1       0                               0D0002610
     110    2201       1       1       2               0        00000000D0002611
     110       0      -5       1       0                               0D0002612
     100    2202       1       1       2              15        00000000D0002613
     100       0       7       2       0                               0D0002614
     100    2204       1       1       2              15        00000000D0002615
     100       0       7       2       0                               0D0002616
     100    2206       1       1       2              15        00000000D0002617
     100       0       7       2       0                               0D0002618
     100    2208       1       1       2              15        00000000D0002619
     100       0       7       2       0                               0D0002620
     100    2210       1       1       2              15        00000000D0002621
     100       0       7       2       0                               0D0002622
     100    2212       1       1       2              15        00000000D0002623
     100       0       7       2       0                               0D0002624
     100    2214       1       1       2              15        00000000D0002625
     100       0       7       2       0                               0D0002626
     100    2216       1       1       2              15        00000000D0002627
     100       0       7       2       0                               0D0002628
     100    2218       1       1       2              15        00000000D0002629
     100       0       7       2       0                               0D0002630
     100    2220       1       1       2              15        00000000D0002631
     100       0       7       2       0                               0D0002632
     100    2222       1       1       2              15        00000000D0002633
     100       0    -117       2       0                               0D0002634
     100    2224       1       1       2              15        00000000D0002635
     100       0    -117       2       0                               0D0002636
     100    2226       1       1       2              15        00000000D0002637
     100       0    -117       2       0                               0D0002638
     100    2228       1       1       2              15        00000000D0002639
     100       0    -117       2       0                               0D0002640
     100    2230       1       1       2              15        00000000D0002641
     100       0    -117       2       0                               0D0002642
     100    2232       1       1       2              15        00000000D0002643
     100       0    -117       2       0                               0D0002644
     100    2234       1       1       2              15        00000000D0002645
     100       0    -117       2       0                               0D0002646
     100    2236       1       1       2              15        00000000D0002647
     100       0    -117       2       0                               0D0002648
     100    2238       1       1       2              15        00000000D0002649
     100       0    -117       2       0                               0D0002650
     100    2240       1       1       2              15        00000000D0002651
     100       0    -117       2       0                               0D0002652
     100    2242       1       1       2              15        00000000D0002653
     100       0    -117       2       0                               0D0002654
     100    2244       1       1       2              15        00000000D0002655
     100       0    -117       2       0                               0D0002656
     100    2246       1       1       2              15        00000000D0002657
     100       0    -117       2       0                               0D0002658
     100    2248       1       1       2              15        00000000D0002659
     100       0    -117       2       0                               0D0002660
     100    2250       1       1       2              15        00000000D0002661
     100       0    -117       2       0                               0D0002662
     100    2252       1       1       2              15        00000000D0002663
     100       0    -117       2       0                               0D0002664
     100    2254       1       1       2              15        00000000D0002665
     100       0    -117       2       0                               0D0002666
     100    2256       1       1       2              15        00000000D0002667
     100       0    -117       2       0                               0D0002668
     100    2258       1       1       2              15        00000000D0002669
     100       0       3       2       0                               0D0002670
     110    2260       1       1       2               0        00000000D0002671
     110       0       3       1       0                               0D0002672
     110    2261       1       1       2               0        00000000D0002673
     110       0       3       1       0                               0D0002674
     100    2262       1       1       2              15        00000000D0002675
     100       0       3       2       0                               0D0002676
     100    2264       1       1       2              15        00000000D0002677
     100       0       3       2       0                               0D0002678
     100    2266       1       1       2              15        00000000D0002679
     100       0       3       2       0                               0D0002680
     110    2268       1       1       2               0        00000000D0002681
     110       0       3       1       0                               0D0002682
     110    2269       1       1       2               0        00000000D0002683
     110       0       3       1       0                               0D0002684
     100    2270       1       1       2              15        00000000D0002685
     100       0       3       2       0                               0D0002686
     110    2272       1       1       2               0        00000000D0002687
     110       0       3       1       0                               0D0002688
     100    2273       1       1       2              15        00000000D0002689
     100       0       3       2       0                               0D0002690
     110    2275       1       1       2               0        00000000D0002691
     110       0       3       1       0                               0D0002692
     100    2276       1       1       2              15        00000000D0002693
     100       0       3       2       0                               0D0002694
     100    2278       1       1       2              15        00000000D0002695
     100       0       3       2       0                               0D0002696
     100    2280       1       1       2              15        00000000D0002697
     100       0    -117       2       0                               0D0002698
     100    2282       1       1       2              15        00000000D0002699
     100       0    -117       2       0                               0D0002700
     100    2284       1       1       2              15        00000000D0002701
     100       0       3       2       0                               0D0002702
     110    2286       1       1       2               0        00000000D0002703
     110       0       3       1       0                               0D0002704
     100    2287       1       1       2              15        00000000D0002705
     100       0       3       2       0                               0D0002706
     100    2289       1       1       2              15        00000000D0002707
     100       0       7       2       0                               0D0002708
     100    2291       1       1       2              15        00000000D0002709
     100       0       7       2       0                               0D0002710
     100    2293       1       1       2              15        00000000D0002711
     100       0       7       2       0                               0D0002712
     100    2295       1       1       2              15        00000000D0002713
     100       0       7       2       0                               0D0002714
     110    2297       1       1       2               0        00000000D0002715
     110       0       7       1       0                               0D0002716
     100    2298       1       1       2              15        00000000D0002717
     100       0       7       2       0                               0D0002718
     110    2300       1       1       2               0        00000000D0002719
     110       0       7       1       0                               0D0002720
     100    2301       1       1       2              15        00000000D0002721
     100       0       7       2       0                               0D0002722
     110    2303       1       1       2               0        00000000D0002723
     110       0       7       1       0                               0D0002724
     100    2304       1       1       2              15        00000000D0002725
     100       0       7       2       0                               0D0002726
     110    2306       1       1       2               0        00000000D0002727
     110       0       7       1       0                               0D0002728
     100    2307       1       1       2              15        00000000D0002729
     100       0       7       2       0                               0D0002730
     100    2309       1       1       2              15        00000000D0002731
     100       0       7       2       0                               0D0002732
     110    2311       1       1       2               0        00000000D0002733
     110       0       7       1       0                               0D0002734
     110    2312       1       1       2               0        00000000D0002735
     110       0      -5       1       0                               0D0002736
     100    2313       1       1       2              15        00000000D0002737
     100       0       3       2       0                               0D0002738
     110    2315       1       1       2               0        00000000D0002739
     110       0       3       1       0                               0D0002740
     110    2316       1       1       2               0        00000000D0002741
     110       0       3       1       0                               0D0002742
     100    2317       1       1       2              15        00000000D0002743
     100       0       3       2       0                               0D0002744
     100    2319       1       1       2              15        00000000D0002745
     100       0       3       2       0                               0D0002746
     100    2321       1       1       2              15        00000000D0002747
     100       0       3       2       0                               0D0002748
     110    2323       1       1       2               0        00000000D0002749
     110       0       3       1       0                               0D0002750
     110    2324       1       1       2               0        00000000D0002751
     110       0       3       1       0                               0D0002752
     100    2325       1       1       2              15        00000000D0002753
     100       0       3       2       0                               0D0002754
     110    2327       1       1       2               0        00000000D0002755
     110       0       3       1       0                               0D0002756
     100    2328       1       1       2              15        00000000D0002757
     100       0       3       2       0                               0D0002758
     110    2330       1       1       2               0        00000000D0002759
     110       0       3       1       0                               0D0002760
     100    2331       1       1       2              15        00000000D0002761
     100       0       3       2       0                               0D0002762
     100    2333       1       1       2              15        00000000D0002763
     100       0       3       2       0                               0D0002764
     100    2335       1       1       2              15        00000000D0002765
     100       0       3       2       0                               0D0002766
     110    2337       1       1       2               0        00000000D0002767
     110       0       3       1       0                               0D0002768
     100    2338       1       1       2              15        00000000D0002769
     100       0       3       2       0                               0D0002770
     100    2340       1       1       2              15        00000000D0002771
     100       0       7       2       0                               0D0002772
     100    2342       1       1       2              15        00000000D0002773
     100       0       7       1       0                               0D0002774
     100    2343       1       1       2              15        00000000D0002775
     100       0       7       1       0                               0D0002776
     100    2344       1       1       2              15        00000000D0002777
     100       0       7       2       0                               0D0002778
     110    2346       1       1       2               0        00000000D0002779
     110       0       7       1       0                               0D0002780
     100    2347       1       1       2              15        00000000D0002781
     100       0       7       2       0                               0D0002782
     110    2349       1       1       2               0        00000000D0002783
     110       0       7       1       0                               0D0002784
     100    2350       1       1       2              15        00000000D0002785
     100       0       7       2       0                               0D0002786
     100    2352       1       1       2              15        00000000D0002787
     100       0       7       2       0                               0D0002788
     110    2354       1       1       2               0        00000000D0002789
     110       0       7       1       0                               0D0002790
     100    2355       1       1       2              15        00000000D0002791
     100       0       7       2       0                               0D0002792
     110    2357       1       1       2               0        00000000D0002793
     110       0       7       1       0                               0D0002794
     100    2358       1       1       2              15        00000000D0002795
     100       0       7       2       0                               0D0002796
     100    2360       1       1       2              15        00000000D0002797
     100       0       7       2       0                               0D0002798
     100    2362       1       1       2              15        00000000D0002799
     100       0       7       2       0                               0D0002800
     100    2364       1       1       2              15        00000000D0002801
     100       0       7       2       0                               0D0002802
     100    2366       1       1       2              15        00000000D0002803
     100       0       7       2       0                               0D0002804
     100    2368       1       1       2              15        00000000D0002805
     100       0       7       2       0                               0D0002806
     100    2370       1       1       2              15        00000000D0002807
     100       0       7       2       0                               0D0002808
     100    2372       1       1       2              15        00000000D0002809
     100       0       7       2       0                               0D0002810
     100    2374       1       1       2              15        00000000D0002811
     100       0       7       2       0                               0D0002812
     110    2376       1       1       2               0        00000000D0002813
     110       0       7       1       0                               0D0002814
     100    2377       1       1       2              15        00000000D0002815
     100       0       7       2       0                               0D0002816
     100    2379       1       1       2              15        00000000D0002817
     100       0       7       2       0                               0D0002818
     110    2381       1       1       2               0        00000000D0002819
     110       0       7       1       0                               0D0002820
     110    2382       1       1       2               0        00000000D0002821
     110       0      -5       1       0                               0D0002822
     100    2383       1       1       2              15        00000000D0002823
     100       0       7       2       0                               0D0002824
     100    2385       1       1       2              15        00000000D0002825
     100       0       7       2       0                               0D0002826
     100    2387       1       1       2              15        00000000D0002827
     100       0       7       2       0                               0D0002828
     100    2389       1       1       2              15        00000000D0002829
     100       0       7       2       0                               0D0002830
     100    2391       1       1       2              15        00000000D0002831
     100       0       7       2       0                               0D0002832
     100    2393       1       1       2              15        00000000D0002833
     100       0       7       2       0                               0D0002834
     100    2395       1       1       2              15        00000000D0002835
     100       0       7       2       0                               0D0002836
     100    2397       1       1       2              15        00000000D0002837
     100       0       7       2       0                               0D0002838
     100    2399       1       1       2              15        00000000D0002839
     100       0       7       2       0                               0D0002840
     100    2401       1       1       2              15        00000000D0002841
     100       0       7       2       0                               0D0002842
     100    2403       1       1       2              15        00000000D0002843
     100       0    -117       2       0                               0D0002844
     100    2405       1       1       2              15        00000000D0002845
     100       0    -117       2       0                               0D0002846
     100    2407       1       1       2              15        00000000D0002847
     100       0    -117       2       0                               0D0002848
     100    2409       1       1       2              15        00000000D0002849
     100       0    -117       2       0                               0D0002850
     100    2411       1       1       2              15        00000000D0002851
     100       0    -117       2       0                               0D0002852
     100    2413       1       1       2              15        00000000D0002853
     100       0    -117       2       0                               0D0002854
     100    2415       1       1       2              15        00000000D0002855
     100       0    -117       2       0                               0D0002856
     100    2417       1       1       2              15        00000000D0002857
     100       0    -117       2       0                               0D0002858
     100    2419       1       1       2              15        00000000D0002859
     100       0    -117       2       0                               0D0002860
     100    2421       1       1       2              15        00000000D0002861
     100       0    -117       2       0                               0D0002862
     100    2423       1       1       2              15        00000000D0002863
     100       0    -117       2       0                               0D0002864
     100    2425       1       1       2              15        00000000D0002865
     100       0    -117       2       0                               0D0002866
     100    2427       1       1       2              15        00000000D0002867
     100       0    -117       2       0                               0D0002868
     100    2429       1       1       2              15        00000000D0002869
     100       0    -117       2       0                               0D0002870
     100    2431       1       1       2              15        00000000D0002871
     100       0    -117       2       0                               0D0002872
     100    2433       1       1       2              15        00000000D0002873
     100       0    -117       2       0                               0D0002874
     100    2435       1       1       2              15        00000000D0002875
     100       0    -117       2       0                               0D0002876
     100    2437       1       1       2              15        00000000D0002877
     100       0    -117       2       0                               0D0002878
     100    2439       1       1       2              15        00000000D0002879
     100       0       3       2       0                               0D0002880
     110    2441       1       1       2               0        00000000D0002881
     110       0       3       1       0                               0D0002882
     110    2442       1       1       2               0        00000000D0002883
     110       0       3       1       0                               0D0002884
     100    2443       1       1       2              15        00000000D0002885
     100       0       3       2       0                               0D0002886
     100    2445       1       1       2              15        00000000D0002887
     100       0       3       2       0                               0D0002888
     100    2447       1       1       2              15        00000000D0002889
     100       0       3       2       0                               0D0002890
     110    2449       1       1       2               0        00000000D0002891
     110       0       3       1       0                               0D0002892
     110    2450       1       1       2               0        00000000D0002893
     110       0       3       1       0                               0D0002894
     100    2451       1       1       2              15        00000000D0002895
     100       0       3       2       0                               0D0002896
     110    2453       1       1       2               0        00000000D0002897
     110       0       3       1       0                               0D0002898
     100    2454       1       1       2              15        00000000D0002899
     100       0       3       2       0                               0D0002900
     110    2456       1       1       2               0        00000000D0002901
     110       0       3       1       0                               0D0002902
     100    2457       1       1       2              15        00000000D0002903
     100       0       3       2       0                               0D0002904
     100    2459       1       1       2              15        00000000D0002905
     100       0       3       2       0                               0D0002906
     100    2461       1       1       2              15        00000000D0002907
     100       0    -117       2       0                               0D0002908
     100    2463       1       1       2              15        00000000D0002909
     100       0    -117       2       0                               0D0002910
     100    2465       1       1       2              15        00000000D0002911
     100       0       3       2       0                               0D0002912
     110    2467       1       1       2               0        00000000D0002913
     110       0       3       1       0                               0D0002914
     100    2468       1       1       2              15        00000000D0002915
     100       0       3       2       0                               0D0002916
     100    2470       1       1       2              15        00000000D0002917
     100       0       7       2       0                               0D0002918
     100    2472       1       1       2              15        00000000D0002919
     100       0       7       2       0                               0D0002920
     100    2474       1       1       2              15        00000000D0002921
     100       0       7       2       0                               0D0002922
     100    2476       1       1       2              15        00000000D0002923
     100       0       7       2       0                               0D0002924
     110    2478       1       1       2               0        00000000D0002925
     110       0       7       1       0                               0D0002926
     100    2479       1       1       2              15        00000000D0002927
     100       0       7       2       0                               0D0002928
     110    2481       1       1       2               0        00000000D0002929
     110       0       7       1       0                               0D0002930
     100    2482       1       1       2              15        00000000D0002931
     100       0       7       2       0                               0D0002932
     110    2484       1       1       2               0        00000000D0002933
     110       0       7       1       0                               0D0002934
     100    2485       1       1       2              15        00000000D0002935
     100       0       7       2       0                               0D0002936
     110    2487       1       1       2               0        00000000D0002937
     110       0       7       1       0                               0D0002938
     100    2488       1       1       2              15        00000000D0002939
     100       0       7       2       0                               0D0002940
     100    2490       1       1       2              15        00000000D0002941
     100       0       7       2       0                               0D0002942
     110    2492       1       1       2               0        00000000D0002943
     110       0       7       1       0                               0D0002944
     110    2493       1       1       2               0        00000000D0002945
     110       0      -5       1       0                               0D0002946
     100    2494       1       1       2              15        00000000D0002947
     100       0       3       2       0                               0D0002948
     110    2496       1       1       2               0        00000000D0002949
     110       0       3       1       0                               0D0002950
     110    2497       1       1       2               0        00000000D0002951
     110       0       3       1       0                               0D0002952
     100    2498       1       1       2              15        00000000D0002953
     100       0       3       2       0                               0D0002954
     100    2500       1       1       2              15        00000000D0002955
     100       0       3       2       0                               0D0002956
     100    2502       1       1       2              15        00000000D0002957
     100       0       3       2       0                               0D0002958
     110    2504       1       1       2               0        00000000D0002959
     110       0       3       1       0                               0D0002960
     110    2505       1       1       2               0        00000000D0002961
     110       0       3       1       0                               0D0002962
     100    2506       1       1       2              15        00000000D0002963
     100       0       3       2       0                               0D0002964
     110    2508       1       1       2               0        00000000D0002965
     110       0       3       1       0                               0D0002966
     100    2509       1       1       2              15        00000000D0002967
     100       0       3       2       0                               0D0002968
     110    2511       1       1       2               0        00000000D0002969
     110       0       3       1       0                               0D0002970
     100    2512       1       1       2              15        00000000D0002971
     100       0       3       2       0                               0D0002972
     100    2514       1       1       2              15        00000000D0002973
     100       0       3       2       0                               0D0002974
     100    2516       1       1       2              15        00000000D0002975
     100       0       3       2       0                               0D0002976
     110    2518       1       1       2               0        00000000D0002977
     110       0       3       1       0                               0D0002978
     100    2519       1       1       2              15        00000000D0002979
     100       0       3       2       0                               0D0002980
     100    2521       1       1       2              15        00000000D0002981
     100       0       7       2       0                               0D0002982
     100    2523       1       1       2              15        00000000D0002983
     100       0       7       1       0                               0D0002984
     100    2524       1       1       2              15        00000000D0002985
     100       0       7       1       0                               0D0002986
     100    2525       1       1       2              15        00000000D0002987
     100       0       7       2       0                               0D0002988
     110    2527       1       1       2               0        00000000D0002989
     110       0       7       1       0                               0D0002990
     100    2528       1       1       2              15        00000000D0002991
     100       0       7       2       0                               0D0002992
     110    2530       1       1       2               0        00000000D0002993
     110       0       7       1       0                               0D0002994
     100    2531       1       1       2              15        00000000D0002995
     100       0       7       2       0                               0D0002996
     100    2533       1       1       2              15        00000000D0002997
     100       0       7       2       0                               0D0002998
     110    2535       1       1       2               0        00000000D0002999
     110       0       7       1       0                               0D0003000
     100    2536       1       1       2              15        00000000D0003001
     100       0       7       2       0                               0D0003002
     110    2538       1       1       2               0        00000000D0003003
     110       0       7       1       0                               0D0003004
     100    2539       1       1       2              15        00000000D0003005
     100       0       7       2       0                               0D0003006
     100    2541       1       1       2              15        00000000D0003007
     100       0       7       2       0                               0D0003008
     100    2543       1       1       2              15        00000000D0003009
     100       0       7       2       0                               0D0003010
     100    2545       1       1       2              15        00000000D0003011
     100       0       7       2       0                               0D0003012
     100    2547       1       1       2              15        00000000D0003013
     100       0       7       2       0                               0D0003014
     100    2549       1       1       2              15        00000000D0003015
     100       0       7       2       0                               0D0003016
     100    2551       1       1       2              15        00000000D0003017
     100       0       7       2       0                               0D0003018
     100    2553       1       1       2              15        00000000D0003019
     100       0       7       2       0                               0D0003020
     100    2555       1       1       2              15        00000000D0003021
     100       0       7       2       0                               0D0003022
     110    2557       1       1       2               0        00000000D0003023
     110       0       7       1       0                               0D0003024
     100    2558       1       1       2              15        00000000D0003025
     100       0       7       2       0                               0D0003026
     100    2560       1       1       2              15        00000000D0003027
     100       0       7       2       0                               0D0003028
     110    2562       1       1       2               0        00000000D0003029
     110       0       7       1       0                               0D0003030
     110    2563       1       1       2               0        00000000D0003031
     110       0      -5       1       0                               0D0003032
     100    2564       1       1       2              15        00000000D0003033
     100       0       7       2       0                               0D0003034
     100    2566       1       1       2              15        00000000D0003035
     100       0       7       2       0                               0D0003036
     100    2568       1       1       2              15        00000000D0003037
     100       0       7       2       0                               0D0003038
     100    2570       1       1       2              15        00000000D0003039
     100       0       7       2       0                               0D0003040
     100    2572       1       1       2              15        00000000D0003041
     100       0       7       2       0                               0D0003042
     100    2574       1       1       2              15        00000000D0003043
     100       0       7       2       0                               0D0003044
     100    2576       1       1       2              15        00000000D0003045
     100       0       7       2       0                               0D0003046
     100    2578       1       1       2              15        00000000D0003047
     100       0       7       2       0                               0D0003048
     100    2580       1       1       2              15        00000000D0003049
     100       0       7       2       0                               0D0003050
     100    2582       1       1       2              15        00000000D0003051
     100       0       7       2       0                               0D0003052
     100    2584       1       1       2              15        00000000D0003053
     100       0    -117       2       0                               0D0003054
     100    2586       1       1       2              15        00000000D0003055
     100       0    -117       2       0                               0D0003056
     100    2588       1       1       2              15        00000000D0003057
     100       0    -117       2       0                               0D0003058
     100    2590       1       1       2              15        00000000D0003059
     100       0    -117       2       0                               0D0003060
     100    2592       1       1       2              15        00000000D0003061
     100       0    -117       2       0                               0D0003062
     100    2594       1       1       2              15        00000000D0003063
     100       0    -117       2       0                               0D0003064
     100    2596       1       1       2              15        00000000D0003065
     100       0    -117       2       0                               0D0003066
     100    2598       1       1       2              15        00000000D0003067
     100       0    -117       2       0                               0D0003068
     100    2600       1       1       2              15        00000000D0003069
     100       0    -117       2       0                               0D0003070
     100    2602       1       1       2              15        00000000D0003071
     100       0    -117       2       0                               0D0003072
     100    2604       1       1       2              15        00000000D0003073
     100       0    -117       2       0                               0D0003074
     100    2606       1       1       2              15        00000000D0003075
     100       0    -117       2       0                               0D0003076
     100    2608       1       1       2              15        00000000D0003077
     100       0    -117       2       0                               0D0003078
     100    2610       1       1       2              15        00000000D0003079
     100       0    -117       2       0                               0D0003080
     100    2612       1       1       2              15        00000000D0003081
     100       0    -117       2       0                               0D0003082
     100    2614       1       1       2              15        00000000D0003083
     100       0    -117       2       0                               0D0003084
     100    2616       1       1       2              15        00000000D0003085
     100       0    -117       2       0                               0D0003086
     100    2618       1       1       2              15        00000000D0003087
     100       0    -117       2       0                               0D0003088
     100    2620       1       1       2              15        00000000D0003089
     100       0       3       2       0                               0D0003090
     110    2622       1       1       2               0        00000000D0003091
     110       0       3       1       0                               0D0003092
     110    2623       1       1       2               0        00000000D0003093
     110       0       3       1       0                               0D0003094
     100    2624       1       1       2              15        00000000D0003095
     100       0       3       2       0                               0D0003096
     100    2626       1       1       2              15        00000000D0003097
     100       0       3       2       0                               0D0003098
     100    2628       1       1       2              15        00000000D0003099
     100       0       3       2       0                               0D0003100
     110    2630       1       1       2               0        00000000D0003101
     110       0       3       1       0                               0D0003102
     110    2631       1       1       2               0        00000000D0003103
     110       0       3       1       0                               0D0003104
     100    2632       1       1       2              15        00000000D0003105
     100       0       3       2       0                               0D0003106
     110    2634       1       1       2               0        00000000D0003107
     110       0       3       1       0                               0D0003108
     100    2635       1       1       2              15        00000000D0003109
     100       0       3       2       0                               0D0003110
     110    2637       1       1       2               0        00000000D0003111
     110       0       3       1       0                               0D0003112
     100    2638       1       1       2              15        00000000D0003113
     100       0       3       2       0                               0D0003114
     100    2640       1       1       2              15        00000000D0003115
     100       0       3       2       0                               0D0003116
     100    2642       1       1       2              15        00000000D0003117
     100       0    -117       2       0                               0D0003118
     100    2644       1       1       2              15        00000000D0003119
     100       0    -117       2       0                               0D0003120
     100    2646       1       1       2              15        00000000D0003121
     100       0       3       2       0                               0D0003122
     110    2648       1       1       2               0        00000000D0003123
     110       0       3       1       0                               0D0003124
     100    2649       1       1       2              15        00000000D0003125
     100       0       3       2       0                               0D0003126
     100    2651       1       1       2              15        00000000D0003127
     100       0       7       2       0                               0D0003128
     100    2653       1       1       2              15        00000000D0003129
     100       0       7       2       0                               0D0003130
     100    2655       1       1       2              15        00000000D0003131
     100       0       7       2       0                               0D0003132
     100    2657       1       1       2              15        00000000D0003133
     100       0       7       2       0                               0D0003134
     110    2659       1       1       2               0        00000000D0003135
     110       0       7       1       0                               0D0003136
     100    2660       1       1       2              15        00000000D0003137
     100       0       7       2       0                               0D0003138
     110    2662       1       1       2               0        00000000D0003139
     110       0       7       1       0                               0D0003140
     100    2663       1       1       2              15        00000000D0003141
     100       0       7       2       0                               0D0003142
     110    2665       1       1       2               0        00000000D0003143
     110       0       7       1       0                               0D0003144
     100    2666       1       1       2              15        00000000D0003145
     100       0       7       2       0                               0D0003146
     110    2668       1       1       2               0        00000000D0003147
     110       0       7       1       0                               0D0003148
     100    2669       1       1       2              15        00000000D0003149
     100       0       7       2       0                               0D0003150
     100    2671       1       1       2              15        00000000D0003151
     100       0       7       2       0                               0D0003152
     110    2673       1       1       2               0        00000000D0003153
     110       0       7       1       0                               0D0003154
     110    2674       1       1       2               0        00000000D0003155
     110       0      -5       1       0                               0D0003156
     100    2675       1       1       2              15        00000000D0003157
     100       0       3       2       0                               0D0003158
     110    2677       1       1       2               0        00000000D0003159
     110       0       3       1       0                               0D0003160
     110    2678       1       1       2               0        00000000D0003161
     110       0       3       1       0                               0D0003162
     100    2679       1       1       2              15        00000000D0003163
     100       0       3       2       0                               0D0003164
     100    2681       1       1       2              15        00000000D0003165
     100       0       3       2       0                               0D0003166
     100    2683       1       1       2              15        00000000D0003167
     100       0       3       2       0                               0D0003168
     110    2685       1       1       2               0        00000000D0003169
     110       0       3       1       0                               0D0003170
     110    2686       1       1       2               0        00000000D0003171
     110       0       3       1       0                               0D0003172
     100    2687       1       1       2              15        00000000D0003173
     100       0       3       2       0                               0D0003174
     110    2689       1       1       2               0        00000000D0003175
     110       0       3       1       0                               0D0003176
     100    2690       1       1       2              15        00000000D0003177
     100       0       3       2       0                               0D0003178
     110    2692       1       1       2               0        00000000D0003179
     110       0       3       1       0                               0D0003180
     100    2693       1       1       2              15        00000000D0003181
     100       0       3       2       0                               0D0003182
     100    2695       1       1       2              15        00000000D0003183
     100       0       3       2       0                               0D0003184
     100    2697       1       1       2              15        00000000D0003185
     100       0       3       2       0                               0D0003186
     110    2699       1       1       2               0        00000000D0003187
     110       0       3       1       0                               0D0003188
     100    2700       1       1       2              15        00000000D0003189
     100       0       3       2       0                               0D0003190
     100    2702       1       1       2              15        00000000D0003191
     100       0       7       2       0                               0D0003192
     100    2704       1       1       2              15        00000000D0003193
     100       0       7       1       0                               0D0003194
     100    2705       1       1       2              15        00000000D0003195
     100       0       7       1       0                               0D0003196
     100    2706       1       1       2              15        00000000D0003197
     100       0       7       2       0                               0D0003198
     110    2708       1       1       2               0        00000000D0003199
     110       0       7       1       0                               0D0003200
     100    2709       1       1       2              15        00000000D0003201
     100       0       7       2       0                               0D0003202
     110    2711       1       1       2               0        00000000D0003203
     110       0       7       1       0                               0D0003204
     100    2712       1       1       2              15        00000000D0003205
     100       0       7       2       0                               0D0003206
     100    2714       1       1       2              15        00000000D0003207
     100       0       7       2       0                               0D0003208
     110    2716       1       1       2               0        00000000D0003209
     110       0       7       1       0                               0D0003210
     100    2717       1       1       2              15        00000000D0003211
     100       0       7       2       0                               0D0003212
     110    2719       1       1       2               0        00000000D0003213
     110       0       7       1       0                               0D0003214
     100    2720       1       1       2              15        00000000D0003215
     100       0       7       2       0                               0D0003216
     100    2722       1       1       2              15        00000000D0003217
     100       0       7       2       0                               0D0003218
     100    2724       1       1       2              15        00000000D0003219
     100       0       7       2       0                               0D0003220
     100    2726       1       1       2              15        00000000D0003221
     100       0       7       2       0                               0D0003222
     100    2728       1       1       2              15        00000000D0003223
     100       0       7       2       0                               0D0003224
     100    2730       1       1       2              15        00000000D0003225
     100       0       7       2       0                               0D0003226
     100    2732       1       1       2              15        00000000D0003227
     100       0       7       2       0                               0D0003228
     100    2734       1       1       2              15        00000000D0003229
     100       0       7       2       0                               0D0003230
     100    2736       1       1       2              15        00000000D0003231
     100       0       7       2       0                               0D0003232
     110    2738       1       1       2               0        00000000D0003233
     110       0       7       1       0                               0D0003234
     100    2739       1       1       2              15        00000000D0003235
     100       0       7       2       0                               0D0003236
     100    2741       1       1       2              15        00000000D0003237
     100       0       7       2       0                               0D0003238
     110    2743       1       1       2               0        00000000D0003239
     110       0       7       1       0                               0D0003240
     110    2744       1       1       2               0        00000000D0003241
     110       0      -5       1       0                               0D0003242
     100    2745       1       1       2              15        00000000D0003243
     100       0       7       2       0                               0D0003244
     100    2747       1       1       2              15        00000000D0003245
     100       0       7       2       0                               0D0003246
     100    2749       1       1       2              15        00000000D0003247
     100       0       7       2       0                               0D0003248
     100    2751       1       1       2              15        00000000D0003249
     100       0       7       2       0                               0D0003250
     100    2753       1       1       2              15        00000000D0003251
     100       0       7       2       0                               0D0003252
     100    2755       1       1       2              15        00000000D0003253
     100       0       7       2       0                               0D0003254
     100    2757       1       1       2              15        00000000D0003255
     100       0       7       2       0                               0D0003256
     100    2759       1       1       2              15        00000000D0003257
     100       0       7       2       0                               0D0003258
     100    2761       1       1       2              15        00000000D0003259
     100       0       7       2       0                               0D0003260
     100    2763       1       1       2              15        00000000D0003261
     100       0       7       2       0                               0D0003262
     100    2765       1       1       2              15        00000000D0003263
     100       0    -117       2       0                               0D0003264
     100    2767       1       1       2              15        00000000D0003265
     100       0    -117       2       0                               0D0003266
     100    2769       1       1       2              15        00000000D0003267
     100       0    -117       2       0                               0D0003268
     100    2771       1       1       2              15        00000000D0003269
     100       0    -117       2       0                               0D0003270
     100    2773       1       1       2              15        00000000D0003271
     100       0    -117       2       0                               0D0003272
     100    2775       1       1       2              15        00000000D0003273
     100       0    -117       2       0                               0D0003274
     100    2777       1       1       2              15        00000000D0003275
     100       0    -117       2       0                               0D0003276
     100    2779       1       1       2              15        00000000D0003277
     100       0    -117       2       0                               0D0003278
     100    2781       1       1       2              15        00000000D0003279
     100       0    -117       2       0                               0D0003280
     100    2783       1       1       2              15        00000000D0003281
     100       0    -117       2       0                               0D0003282
     100    2785       1       1       2              15        00000000D0003283
     100       0    -117       2       0                               0D0003284
     100    2787       1       1       2              15        00000000D0003285
     100       0    -117       2       0                               0D0003286
     100    2789       1       1       2              15        00000000D0003287
     100       0    -117       2       0                               0D0003288
     100    2791       1       1       2              15        00000000D0003289
     100       0    -117       2       0                               0D0003290
     100    2793       1       1       2              15        00000000D0003291
     100       0    -117       2       0                               0D0003292
     100    2795       1       1       2              15        00000000D0003293
     100       0    -117       2       0                               0D0003294
     100    2797       1       1       2              15        00000000D0003295
     100       0    -117       2       0                               0D0003296
     100    2799       1       1       2              15        00000000D0003297
     100       0    -117       2       0                               0D0003298
     100    2801       1       1       2              15        00000000D0003299
     100       0       3       2       0                               0D0003300
     110    2803       1       1       2               0        00000000D0003301
     110       0       3       1       0                               0D0003302
     110    2804       1       1       2               0        00000000D0003303
     110       0       3       1       0                               0D0003304
     100    2805       1       1       2              15        00000000D0003305
     100       0       3       2       0                               0D0003306
     100    2807       1       1       2              15        00000000D0003307
     100       0       3       2       0                               0D0003308
     100    2809       1       1       2              15        00000000D0003309
     100       0       3       2       0                               0D0003310
     110    2811       1       1       2               0        00000000D0003311
     110       0       3       1       0                               0D0003312
     110    2812       1       1       2               0        00000000D0003313
     110       0       3       1       0                               0D0003314
     100    2813       1       1       2              15        00000000D0003315
     100       0       3       2       0                               0D0003316
     110    2815       1       1       2               0        00000000D0003317
     110       0       3       1       0                               0D0003318
     100    2816       1       1       2              15        00000000D0003319
     100       0       3       2       0                               0D0003320
     110    2818       1       1       2               0        00000000D0003321
     110       0       3       1       0                               0D0003322
     100    2819       1       1       2              15        00000000D0003323
     100       0       3       2       0                               0D0003324
     100    2821       1       1       2              15        00000000D0003325
     100       0       3       2       0                               0D0003326
     100    2823       1       1       2              15        00000000D0003327
     100       0    -117       2       0                               0D0003328
     100    2825       1       1       2              15        00000000D0003329
     100       0    -117       2       0                               0D0003330
     100    2827       1       1       2              15        00000000D0003331
     100       0       3       2       0                               0D0003332
     110    2829       1       1       2               0        00000000D0003333
     110       0       3       1       0                               0D0003334
     100    2830       1       1       2              15        00000000D0003335
     100       0       3       2       0                               0D0003336
     100    2832       1       1       2              15        00000000D0003337
     100       0       7       2       0                               0D0003338
     100    2834       1       1       2              15        00000000D0003339
     100       0       7       2       0                               0D0003340
     100    2836       1       1       2              15        00000000D0003341
     100       0       7       2       0                               0D0003342
     100    2838       1       1       2              15        00000000D0003343
     100       0       7       2       0                               0D0003344
     110    2840       1       1       2               0        00000000D0003345
     110       0       7       1       0                               0D0003346
     100    2841       1       1       2              15        00000000D0003347
     100       0       7       2       0                               0D0003348
     110    2843       1       1       2               0        00000000D0003349
     110       0       7       1       0                               0D0003350
     100    2844       1       1       2              15        00000000D0003351
     100       0       7       2       0                               0D0003352
     110    2846       1       1       2               0        00000000D0003353
     110       0       7       1       0                               0D0003354
     100    2847       1       1       2              15        00000000D0003355
     100       0       7       2       0                               0D0003356
     110    2849       1       1       2               0        00000000D0003357
     110       0       7       1       0                               0D0003358
     100    2850       1       1       2              15        00000000D0003359
     100       0       7       2       0                               0D0003360
     100    2852       1       1       2              15        00000000D0003361
     100       0       7       2       0                               0D0003362
     110    2854       1       1       2               0        00000000D0003363
     110       0       7       1       0                               0D0003364
     110    2855       1       1       2               0        00000000D0003365
     110       0      -5       1       0                               0D0003366
     100    2856       1       1       2              15        00000000D0003367
     100       0       3       2       0                               0D0003368
     110    2858       1       1       2               0        00000000D0003369
     110       0       3       1       0                               0D0003370
     110    2859       1       1       2               0        00000000D0003371
     110       0       3       1       0                               0D0003372
     100    2860       1       1       2              15        00000000D0003373
     100       0       3       2       0                               0D0003374
     100    2862       1       1       2              15        00000000D0003375
     100       0       3       2       0                               0D0003376
     100    2864       1       1       2              15        00000000D0003377
     100       0       3       2       0                               0D0003378
     110    2866       1       1       2               0        00000000D0003379
     110       0       3       1       0                               0D0003380
     110    2867       1       1       2               0        00000000D0003381
     110       0       3       1       0                               0D0003382
     100    2868       1       1       2              15        00000000D0003383
     100       0       3       2       0                               0D0003384
     110    2870       1       1       2               0        00000000D0003385
     110       0       3       1       0                               0D0003386
     100    2871       1       1       2              15        00000000D0003387
     100       0       3       2       0                               0D0003388
     110    2873       1       1       2               0        00000000D0003389
     110       0       3       1       0                               0D0003390
     100    2874       1       1       2              15        00000000D0003391
     100       0       3       2       0                               0D0003392
     100    2876       1       1       2              15        00000000D0003393
     100       0       3       2       0                               0D0003394
     100    2878       1       1       2              15        00000000D0003395
     100       0       3       2       0                               0D0003396
     110    2880       1       1       2               0        00000000D0003397
     110       0       3       1       0                               0D0003398
     100    2881       1       1       2              15        00000000D0003399
     100       0       3       2       0                               0D0003400
     100    2883       1       1       2              15        00000000D0003401
     100       0       7       2       0                               0D0003402
     100    2885       1       1       2              15        00000000D0003403
     100       0       7       1       0                               0D0003404
     100    2886       1       1       2              15        00000000D0003405
     100       0       7       1       0                               0D0003406
     100    2887       1       1       2              15        00000000D0003407
     100       0       7       2       0                               0D0003408
     110    2889       1       1       2               0        00000000D0003409
     110       0       7       1       0                               0D0003410
     100    2890       1       1       2              15        00000000D0003411
     100       0       7       2       0                               0D0003412
     110    2892       1       1       2               0        00000000D0003413
     110       0       7       1       0                               0D0003414
     100    2893       1       1       2              15        00000000D0003415
     100       0       7       2       0                               0D0003416
     100    2895       1       1       2              15        00000000D0003417
     100       0       7       2       0                               0D0003418
     110    2897       1       1       2               0        00000000D0003419
     110       0       7       1       0                               0D0003420
     100    2898       1       1       2              15        00000000D0003421
     100       0       7       2       0                               0D0003422
     110    2900       1       1       2               0        00000000D0003423
     110       0       7       1       0                               0D0003424
     100    2901       1       1       2              15        00000000D0003425
     100       0       7       2       0                               0D0003426
     100    2903       1       1       2              15        00000000D0003427
     100       0       7       2       0                               0D0003428
     100    2905       1       1       2              15        00000000D0003429
     100       0       7       2       0                               0D0003430
     100    2907       1       1       2              15        00000000D0003431
     100       0       7       2       0                               0D0003432
     100    2909       1       1       2              15        00000000D0003433
     100       0       7       2       0                               0D0003434
     100    2911       1       1       2              15        00000000D0003435
     100       0       7       2       0                               0D0003436
     100    2913       1       1       2              15        00000000D0003437
     100       0       7       2       0                               0D0003438
     100    2915       1       1       2              15        00000000D0003439
     100       0       7       2       0                               0D0003440
     100    2917       1       1       2              15        00000000D0003441
     100       0       7       2       0                               0D0003442
     110    2919       1       1       2               0        00000000D0003443
     110       0       7       1       0                               0D0003444
     100    2920       1       1       2              15        00000000D0003445
     100       0       7       2       0                               0D0003446
     100    2922       1       1       2              15        00000000D0003447
     100       0       7       2       0                               0D0003448
     110    2924       1       1       2               0        00000000D0003449
     110       0       7       1       0                               0D0003450
     110    2925       1       1       2               0        00000000D0003451
     110       0      -5       1       0                               0D0003452
     100    2926       1       1       2              15        00000000D0003453
     100       0       7       2       0                               0D0003454
     100    2928       1       1       2              15        00000000D0003455
     100       0       7       2       0                               0D0003456
     100    2930       1       1       2              15        00000000D0003457
     100       0       7       2       0                               0D0003458
     100    2932       1       1       2              15        00000000D0003459
     100       0       7       2       0                               0D0003460
     100    2934       1       1       2              15        00000000D0003461
     100       0       7       2       0                               0D0003462
     100    2936       1       1       2              15        00000000D0003463
     100       0       7       2       0                               0D0003464
     100    2938       1       1       2              15        00000000D0003465
     100       0       7       2       0                               0D0003466
     100    2940       1       1       2              15        00000000D0003467
     100       0       7       2       0                               0D0003468
     100    2942       1       1       2              15        00000000D0003469
     100       0       7       2       0                               0D0003470
     100    2944       1       1       2              15        00000000D0003471
     100       0       7       2       0                               0D0003472
     100    2946       1       1       2              15        00000000D0003473
     100       0    -117       2       0                               0D0003474
     100    2948       1       1       2              15        00000000D0003475
     100       0    -117       2       0                               0D0003476
     100    2950       1       1       2              15        00000000D0003477
     100       0    -117       2       0                               0D0003478
     100    2952       1       1       2              15        00000000D0003479
     100       0    -117       2       0                               0D0003480
     100    2954       1       1       2              15        00000000D0003481
     100       0    -117       2       0                               0D0003482
     100    2956       1       1       2              15        00000000D0003483
     100       0    -117       2       0                               0D0003484
     100    2958       1       1       2              15        00000000D0003485
     100       0    -117       2       0                               0D0003486
     100    2960       1       1       2              15        00000000D0003487
     100       0    -117       2       0                               0D0003488
     100    2962       1       1       2              15        00000000D0003489
     100       0    -117       2       0                               0D0003490
     100    2964       1       1       2              15        00000000D0003491
     100       0    -117       2       0                               0D0003492
     100    2966       1       1       2              15        00000000D0003493
     100       0    -117       2       0                               0D0003494
     100    2968       1       1       2              15        00000000D0003495
     100       0    -117       2       0                               0D0003496
     100    2970       1       1       2              15        00000000D0003497
     100       0    -117       2       0                               0D0003498
     100    2972       1       1       2              15        00000000D0003499
     100       0    -117       2       0                               0D0003500
     100    2974       1       1       2              15        00000000D0003501
     100       0    -117       2       0                               0D0003502
     100    2976       1       1       2              15        00000000D0003503
     100       0    -117       2       0                               0D0003504
     100    2978       1       1       2              15        00000000D0003505
     100       0    -117       2       0                               0D0003506
     100    2980       1       1       2              15        00000000D0003507
     100       0    -117       2       0                               0D0003508
     100    2982       1       1       2              15        00000000D0003509
     100       0       3       2       0                               0D0003510
     110    2984       1       1       2               0        00000000D0003511
     110       0       3       1       0                               0D0003512
     110    2985       1       1       2               0        00000000D0003513
     110       0       3       1       0                               0D0003514
     100    2986       1       1       2              15        00000000D0003515
     100       0       3       2       0                               0D0003516
     100    2988       1       1       2              15        00000000D0003517
     100       0       3       2       0                               0D0003518
     100    2990       1       1       2              15        00000000D0003519
     100       0       3       2       0                               0D0003520
     110    2992       1       1       2               0        00000000D0003521
     110       0       3       1       0                               0D0003522
     110    2993       1       1       2               0        00000000D0003523
     110       0       3       1       0                               0D0003524
     100    2994       1       1       2              15        00000000D0003525
     100       0       3       2       0                               0D0003526
     110    2996       1       1       2               0        00000000D0003527
     110       0       3       1       0                               0D0003528
     100    2997       1       1       2              15        00000000D0003529
     100       0       3       2       0                               0D0003530
     110    2999       1       1       2               0        00000000D0003531
     110       0       3       1       0                               0D0003532
     100    3000       1       1       2              15        00000000D0003533
     100       0       3       2       0                               0D0003534
     100    3002       1       1       2              15        00000000D0003535
     100       0       3       2       0                               0D0003536
     100    3004       1       1       2              15        00000000D0003537
     100       0    -117       2       0                               0D0003538
     100    3006       1       1       2              15        00000000D0003539
     100       0    -117       2       0                               0D0003540
     100    3008       1       1       2              15        00000000D0003541
     100       0       3       2       0                               0D0003542
     110    3010       1       1       2               0        00000000D0003543
     110       0       3       1       0                               0D0003544
     100    3011       1       1       2              15        00000000D0003545
     100       0       3       2       0                               0D0003546
     100    3013       1       1       2              15        00000000D0003547
     100       0       7       2       0                               0D0003548
     100    3015       1       1       2              15        00000000D0003549
     100       0       7       2       0                               0D0003550
     100    3017       1       1       2              15        00000000D0003551
     100       0       7       2       0                               0D0003552
     100    3019       1       1       2              15        00000000D0003553
     100       0       7       2       0                               0D0003554
     110    3021       1       1       2               0        00000000D0003555
     110       0       7       1       0                               0D0003556
     100    3022       1       1       2              15        00000000D0003557
     100       0       7       2       0                               0D0003558
     110    3024       1       1       2               0        00000000D0003559
     110       0       7       1       0                               0D0003560
     100    3025       1       1       2              15        00000000D0003561
     100       0       7       2       0                               0D0003562
     110    3027       1       1       2               0        00000000D0003563
     110       0       7       1       0                               0D0003564
     100    3028       1       1       2              15        00000000D0003565
     100       0       7       2       0                               0D0003566
     110    3030       1       1       2               0        00000000D0003567
     110       0       7       1       0                               0D0003568
     100    3031       1       1       2              15        00000000D0003569
     100       0       7       2       0                               0D0003570
     100    3033       1       1       2              15        00000000D0003571
     100       0       7       2       0                               0D0003572
     110    3035       1       1       2               0        00000000D0003573
     110       0       7       1       0                               0D0003574
     110    3036       1       1       2               0        00000000D0003575
     110       0      -5       1       0                               0D0003576
     100    3037       1       1       2              15        00000000D0003577
     100       0       3       2       0                               0D0003578
     110    3039       1       1       2               0        00000000D0003579
     110       0       3       1       0                               0D0003580
     110    3040       1       1       2               0        00000000D0003581
     110       0       3       1       0                               0D0003582
     100    3041       1       1       2              15        00000000D0003583
     100       0       3       2       0                               0D0003584
     100    3043       1       1       2              15        00000000D0003585
     100       0       3       2       0                               0D0003586
     100    3045       1       1       2              15        00000000D0003587
     100       0       3       2       0                               0D0003588
     110    3047       1       1       2               0        00000000D0003589
     110       0       3       1       0                               0D0003590
     110    3048       1       1       2               0        00000000D0003591
     110       0       3       1       0                               0D0003592
     100    3049       1       1       2              15        00000000D0003593
     100       0       3       2       0                               0D0003594
     110    3051       1       1       2               0        00000000D0003595
     110       0       3       1       0                               0D0003596
     100    3052       1       1       2              15        00000000D0003597
     100       0       3       2       0                               0D0003598
     110    3054       1       1       2               0        00000000D0003599
     110       0       3       1       0                               0D0003600
     100    3055       1       1       2              15        00000000D0003601
     100       0       3       2       0                               0D0003602
     100    3057       1       1       2              15        00000000D0003603
     100       0       3       2       0                               0D0003604
     100    3059       1       1       2              15        00000000D0003605
     100       0       3       2       0                               0D0003606
     110    3061       1       1       2               0        00000000D0003607
     110       0       3       1       0                               0D0003608
     100    3062       1       1       2              15        00000000D0003609
     100       0       3       2       0                               0D0003610
     100    3064       1       1       2              15        00000000D0003611
     100       0       7       2       0                               0D0003612
     100    3066       1       1       2              15        00000000D0003613
     100       0       7       1       0                               0D0003614
     100    3067       1       1       2              15        00000000D0003615
     100       0       7       1       0                               0D0003616
     100    3068       1       1       2              15        00000000D0003617
     100       0       7       2       0                               0D0003618
     110    3070       1       1       2               0        00000000D0003619
     110       0       7       1       0                               0D0003620
     100    3071       1       1       2              15        00000000D0003621
     100       0       7       2       0                               0D0003622
     110    3073       1       1       2               0        00000000D0003623
     110       0       7       1       0                               0D0003624
     100    3074       1       1       2              15        00000000D0003625
     100       0       7       2       0                               0D0003626
     100    3076       1       1       2              15        00000000D0003627
     100       0       7       2       0                               0D0003628
     110    3078       1       1       2               0        00000000D0003629
     110       0       7       1       0                               0D0003630
     100    3079       1       1       2              15        00000000D0003631
     100       0       7       2       0                               0D0003632
     110    3081       1       1       2               0        00000000D0003633
     110       0       7       1       0                               0D0003634
     100    3082       1       1       2              15        00000000D0003635
     100       0       7       2       0                               0D0003636
     100    3084       1       1       2              15        00000000D0003637
     100       0       7       2       0                               0D0003638
     100    3086       1       1       2              15        00000000D0003639
     100       0       7       2       0                               0D0003640
     100    3088       1       1       2              15        00000000D0003641
     100       0       7       2       0                               0D0003642
     100    3090       1       1       2              15        00000000D0003643
     100       0       7       2       0                               0D0003644
     100    3092       1       1       2              15        00000000D0003645
     100       0       7       2       0                               0D0003646
     100    3094       1       1       2              15        00000000D0003647
     100       0       7       2       0                               0D0003648
     100    3096       1       1       2              15        00000000D0003649
     100       0       7       2       0                               0D0003650
     100    3098       1       1       2              15        00000000D0003651
     100       0       7       2       0                               0D0003652
     110    3100       1       1       2               0        00000000D0003653
     110       0       7       1       0                               0D0003654
     100    3101       1       1       2              15        00000000D0003655
     100       0       7       2       0                               0D0003656
     100    3103       1       1       2              15        00000000D0003657
     100       0       7       2       0                               0D0003658
     110    3105       1       1       2               0        00000000D0003659
     110       0       7       1       0                               0D0003660
     110    3106       1       1       2               0        00000000D0003661
     110       0      -5       1       0                               0D0003662
     100    3107       1       1       2              15        00000000D0003663
     100       0       7       2       0                               0D0003664
     100    3109       1       1       2              15        00000000D0003665
     100       0       7       2       0                               0D0003666
     100    3111       1       1       2              15        00000000D0003667
     100       0       7       2       0                               0D0003668
     100    3113       1       1       2              15        00000000D0003669
     100       0       7       2       0                               0D0003670
     100    3115       1       1       2              15        00000000D0003671
     100       0       7       2       0                               0D0003672
     100    3117       1       1       2              15        00000000D0003673
     100       0       7       2       0                               0D0003674
     100    3119       1       1       2              15        00000000D0003675
     100       0       7       2       0                               0D0003676
     100    3121       1       1       2              15        00000000D0003677
     100       0       7       2       0                               0D0003678
     100    3123       1       1       2              15        00000000D0003679
     100       0       7       2       0                               0D0003680
     100    3125       1       1       2              15        00000000D0003681
     100       0       7       2       0                               0D0003682
     100    3127       1       1       2              15        00000000D0003683
     100       0    -117       2       0                               0D0003684
     100    3129       1       1       2              15        00000000D0003685
     100       0    -117       2       0                               0D0003686
     100    3131       1       1       2              15        00000000D0003687
     100       0    -117       2       0                               0D0003688
     100    3133       1       1       2              15        00000000D0003689
     100       0    -117       2       0                               0D0003690
     100    3135       1       1       2              15        00000000D0003691
     100       0    -117       2       0                               0D0003692
     100    3137       1       1       2              15        00000000D0003693
     100       0    -117       2       0                               0D0003694
     100    3139       1       1       2              15        00000000D0003695
     100       0    -117       2       0                               0D0003696
     100    3141       1       1       2              15        00000000D0003697
     100       0    -117       2       0                               0D0003698
     100    3143       1       1       2              15        00000000D0003699
     100       0    -117       2       0                               0D0003700
     100    3145       1       1       2              15        00000000D0003701
     100       0    -117       2       0                               0D0003702
     100    3147       1       1       2              15        00000000D0003703
     100       0    -117       2       0                               0D0003704
     100    3149       1       1       2              15        00000000D0003705
     100       0    -117       2       0                               0D0003706
     100    3151       1       1       2              15        00000000D0003707
     100       0    -117       2       0                               0D0003708
     100    3153       1       1       2              15        00000000D0003709
     100       0    -117       2       0                               0D0003710
     100    3155       1       1       2              15        00000000D0003711
     100       0    -117       2       0                               0D0003712
     100    3157       1       1       2              15        00000000D0003713
     100       0    -117       2       0                               0D0003714
     100    3159       1       1       2              15        00000000D0003715
     100       0    -117       2       0                               0D0003716
     100    3161       1       1       2              15        00000000D0003717
     100       0    -117       2       0                               0D0003718
     100    3163       1       1       2              15        00000000D0003719
     100       0       3       2       0                               0D0003720
     110    3165       1       1       2               0        00000000D0003721
     110       0       3       1       0                               0D0003722
     110    3166       1       1       2               0        00000000D0003723
     110       0       3       1       0                               0D0003724
     100    3167       1       1       2              15        00000000D0003725
     100       0       3       2       0                               0D0003726
     100    3169       1       1       2              15        00000000D0003727
     100       0       3       2       0                               0D0003728
     100    3171       1       1       2              15        00000000D0003729
     100       0       3       2       0                               0D0003730
     110    3173       1       1       2               0        00000000D0003731
     110       0       3       1       0                               0D0003732
     110    3174       1       1       2               0        00000000D0003733
     110       0       3       1       0                               0D0003734
     100    3175       1       1       2              15        00000000D0003735
     100       0       3       2       0                               0D0003736
     110    3177       1       1       2               0        00000000D0003737
     110       0       3       1       0                               0D0003738
     100    3178       1       1       2              15        00000000D0003739
     100       0       3       2       0                               0D0003740
     110    3180       1       1       2               0        00000000D0003741
     110       0       3       1       0                               0D0003742
     100    3181       1       1       2              15        00000000D0003743
     100       0       3       2       0                               0D0003744
     100    3183       1       1       2              15        00000000D0003745
     100       0       3       2       0                               0D0003746
     100    3185       1       1       2              15        00000000D0003747
     100       0    -117       2       0                               0D0003748
     100    3187       1       1       2              15        00000000D0003749
     100       0    -117       2       0                               0D0003750
     100    3189       1       1       2              15        00000000D0003751
     100       0       3       2       0                               0D0003752
     110    3191       1       1       2               0        00000000D0003753
     110       0       3       1       0                               0D0003754
     100    3192       1       1       2              15        00000000D0003755
     100       0       3       2       0                               0D0003756
     100    3194       1       1       2              15        00000000D0003757
     100       0       7       2       0                               0D0003758
     100    3196       1       1       2              15        00000000D0003759
     100       0       7       2       0                               0D0003760
     100    3198       1       1       2              15        00000000D0003761
     100       0       7       2       0                               0D0003762
     100    3200       1       1       2              15        00000000D0003763
     100       0       7       2       0                               0D0003764
     110    3202       1       1       2               0        00000000D0003765
     110       0       7       1       0                               0D0003766
     100    3203       1       1       2              15        00000000D0003767
     100       0       7       2       0                               0D0003768
     110    3205       1       1       2               0        00000000D0003769
     110       0       7       1       0                               0D0003770
     100    3206       1       1       2              15        00000000D0003771
     100       0       7       2       0                               0D0003772
     110    3208       1       1       2               0        00000000D0003773
     110       0       7       1       0                               0D0003774
     100    3209       1       1       2              15        00000000D0003775
     100       0       7       2       0                               0D0003776
     110    3211       1       1       2               0        00000000D0003777
     110       0       7       1       0                               0D0003778
     100    3212       1       1       2              15        00000000D0003779
     100       0       7       2       0                               0D0003780
     100    3214       1       1       2              15        00000000D0003781
     100       0       7       2       0                               0D0003782
     110    3216       1       1       2               0        00000000D0003783
     110       0       7       1       0                               0D0003784
     110    3217       1       1       2               0        00000000D0003785
     110       0      -5       1       0                               0D0003786
     100    3218       1       1       2              15        00000000D0003787
     100       0       3       2       0                               0D0003788
     110    3220       1       1       2               0        00000000D0003789
     110       0       3       1       0                               0D0003790
     110    3221       1       1       2               0        00000000D0003791
     110       0       3       1       0                               0D0003792
     100    3222       1       1       2              15        00000000D0003793
     100       0       3       2       0                               0D0003794
     100    3224       1       1       2              15        00000000D0003795
     100       0       3       2       0                               0D0003796
     100    3226       1       1       2              15        00000000D0003797
     100       0       3       2       0                               0D0003798
     110    3228       1       1       2               0        00000000D0003799
     110       0       3       1       0                               0D0003800
     110    3229       1       1       2               0        00000000D0003801
     110       0       3       1       0                               0D0003802
     100    3230       1       1       2              15        00000000D0003803
     100       0       3       2       0                               0D0003804
     110    3232       1       1       2               0        00000000D0003805
     110       0       3       1       0                               0D0003806
     100    3233       1       1       2              15        00000000D0003807
     100       0       3       2       0                               0D0003808
     110    3235       1       1       2               0        00000000D0003809
     110       0       3       1       0                               0D0003810
     100    3236       1       1       2              15        00000000D0003811
     100       0       3       2       0                               0D0003812
     100    3238       1       1       2              15        00000000D0003813
     100       0       3       2       0                               0D0003814
     100    3240       1       1       2              15        00000000D0003815
     100       0       3       2       0                               0D0003816
     110    3242       1       1       2               0        00000000D0003817
     110       0       3       1       0                               0D0003818
     100    3243       1       1       2              15        00000000D0003819
     100       0       3       2       0                               0D0003820
     100    3245       1       1       2              15        00000000D0003821
     100       0       7       2       0                               0D0003822
     100    3247       1       1       2              15        00000000D0003823
     100       0       7       1       0                               0D0003824
     100    3248       1       1       2              15        00000000D0003825
     100       0       7       1       0                               0D0003826
     100    3249       1       1       2              15        00000000D0003827
     100       0       7       2       0                               0D0003828
     110    3251       1       1       2               0        00000000D0003829
     110       0       7       1       0                               0D0003830
     100    3252       1       1       2              15        00000000D0003831
     100       0       7       2       0                               0D0003832
     110    3254       1       1       2               0        00000000D0003833
     110       0       7       1       0                               0D0003834
     100    3255       1       1       2              15        00000000D0003835
     100       0       7       2       0                               0D0003836
     100    3257       1       1       2              15        00000000D0003837
     100       0       7       2       0                               0D0003838
     110    3259       1       1       2               0        00000000D0003839
     110       0       7       1       0                               0D0003840
     100    3260       1       1       2              15        00000000D0003841
     100       0       7       2       0                               0D0003842
     110    3262       1       1       2               0        00000000D0003843
     110       0       7       1       0                               0D0003844
     100    3263       1       1       2              15        00000000D0003845
     100       0       7       2       0                               0D0003846
     100    3265       1       1       2              15        00000000D0003847
     100       0       7       2       0                               0D0003848
     100    3267       1       1       2              15        00000000D0003849
     100       0       7       2       0                               0D0003850
     100    3269       1       1       2              15        00000000D0003851
     100       0       7       2       0                               0D0003852
     100    3271       1       1       2              15        00000000D0003853
     100       0       7       2       0                               0D0003854
     100    3273       1       1       2              15        00000000D0003855
     100       0       7       2       0                               0D0003856
     100    3275       1       1       2              15        00000000D0003857
     100       0       7       2       0                               0D0003858
     100    3277       1       1       2              15        00000000D0003859
     100       0       7       2       0                               0D0003860
     100    3279       1       1       2              15        00000000D0003861
     100       0       7       2       0                               0D0003862
     110    3281       1       1       2               0        00000000D0003863
     110       0       7       1       0                               0D0003864
     100    3282       1       1       2              15        00000000D0003865
     100       0       7       2       0                               0D0003866
     100    3284       1       1       2              15        00000000D0003867
     100       0       7       2       0                               0D0003868
     110    3286       1       1       2               0        00000000D0003869
     110       0       7       1       0                               0D0003870
     110    3287       1       1       2               0        00000000D0003871
     110       0      -5       1       0                               0D0003872
     100    3288       1       1       2              15        00000000D0003873
     100       0       7       2       0                               0D0003874
     100    3290       1       1       2              15        00000000D0003875
     100       0       7       2       0                               0D0003876
     100    3292       1       1       2              15        00000000D0003877
     100       0       7       2       0                               0D0003878
     100    3294       1       1       2              15        00000000D0003879
     100       0       7       2       0                               0D0003880
     100    3296       1       1       2              15        00000000D0003881
     100       0       7       2       0                               0D0003882
     100    3298       1       1       2              15        00000000D0003883
     100       0       7       2       0                               0D0003884
     100    3300       1       1       2              15        00000000D0003885
     100       0       7       2       0                               0D0003886
     100    3302       1       1       2              15        00000000D0003887
     100       0       7       2       0                               0D0003888
     100    3304       1       1       2              15        00000000D0003889
     100       0       7       2       0                               0D0003890
     100    3306       1       1       2              15        00000000D0003891
     100       0       7       2       0                               0D0003892
     100    3308       1       1       2              15        00000000D0003893
     100       0    -117       2       0                               0D0003894
     100    3310       1       1       2              15        00000000D0003895
     100       0    -117       2       0                               0D0003896
     100    3312       1       1       2              15        00000000D0003897
     100       0    -117       2       0                               0D0003898
     100    3314       1       1       2              15        00000000D0003899
     100       0    -117       2       0                               0D0003900
     100    3316       1       1       2              15        00000000D0003901
     100       0    -117       2       0                               0D0003902
     100    3318       1       1       2              15        00000000D0003903
     100       0    -117       2       0                               0D0003904
     100    3320       1       1       2              15        00000000D0003905
     100       0    -117       2       0                               0D0003906
     100    3322       1       1       2              15        00000000D0003907
     100       0    -117       2       0                               0D0003908
     100    3324       1       1       2              15        00000000D0003909
     100       0    -117       2       0                               0D0003910
     100    3326       1       1       2              15        00000000D0003911
     100       0    -117       2       0                               0D0003912
     100    3328       1       1       2              15        00000000D0003913
     100       0    -117       2       0                               0D0003914
     100    3330       1       1       2              15        00000000D0003915
     100       0    -117       2       0                               0D0003916
     100    3332       1       1       2              15        00000000D0003917
     100       0    -117       2       0                               0D0003918
     100    3334       1       1       2              15        00000000D0003919
     100       0    -117       2       0                               0D0003920
     100    3336       1       1       2              15        00000000D0003921
     100       0    -117       2       0                               0D0003922
     100    3338       1       1       2              15        00000000D0003923
     100       0    -117       2       0                               0D0003924
     100    3340       1       1       2              15        00000000D0003925
     100       0    -117       2       0                               0D0003926
     100    3342       1       1       2              15        00000000D0003927
     100       0    -117       2       0                               0D0003928
     100    3344       1       1       2              15        00000000D0003929
     100       0       3       2       0                               0D0003930
     110    3346       1       1       2               0        00000000D0003931
     110       0       3       1       0                               0D0003932
     110    3347       1       1       2               0        00000000D0003933
     110       0       3       1       0                               0D0003934
     100    3348       1       1       2              15        00000000D0003935
     100       0       3       2       0                               0D0003936
     100    3350       1       1       2              15        00000000D0003937
     100       0       3       2       0                               0D0003938
     100    3352       1       1       2              15        00000000D0003939
     100       0       3       2       0                               0D0003940
     110    3354       1       1       2               0        00000000D0003941
     110       0       3       1       0                               0D0003942
     110    3355       1       1       2               0        00000000D0003943
     110       0       3       1       0                               0D0003944
     100    3356       1       1       2              15        00000000D0003945
     100       0       3       2       0                               0D0003946
     110    3358       1       1       2               0        00000000D0003947
     110       0       3       1       0                               0D0003948
     100    3359       1       1       2              15        00000000D0003949
     100       0       3       2       0                               0D0003950
     110    3361       1       1       2               0        00000000D0003951
     110       0       3       1       0                               0D0003952
     100    3362       1       1       2              15        00000000D0003953
     100       0       3       2       0                               0D0003954
     100    3364       1       1       2              15        00000000D0003955
     100       0       3       2       0                               0D0003956
     100    3366       1       1       2              15        00000000D0003957
     100       0    -117       2       0                               0D0003958
     100    3368       1       1       2              15        00000000D0003959
     100       0    -117       2       0                               0D0003960
     100    3370       1       1       2              15        00000000D0003961
     100       0       3       2       0                               0D0003962
     110    3372       1       1       2               0        00000000D0003963
     110       0       3       1       0                               0D0003964
     100    3373       1       1       2              15        00000000D0003965
     100       0       3       2       0                               0D0003966
     100    3375       1       1       2              15        00000000D0003967
     100       0       7       2       0                               0D0003968
     100    3377       1       1       2              15        00000000D0003969
     100       0       7       2       0                               0D0003970
     100    3379       1       1       2              15        00000000D0003971
     100       0       7       2       0                               0D0003972
     100    3381       1       1       2              15        00000000D0003973
     100       0       7       2       0                               0D0003974
     110    3383       1       1       2               0        00000000D0003975
     110       0       7       1       0                               0D0003976
     100    3384       1       1       2              15        00000000D0003977
     100       0       7       2       0                               0D0003978
     110    3386       1       1       2               0        00000000D0003979
     110       0       7       1       0                               0D0003980
     100    3387       1       1       2              15        00000000D0003981
     100       0       7       2       0                               0D0003982
     110    3389       1       1       2               0        00000000D0003983
     110       0       7       1       0                               0D0003984
     100    3390       1       1       2              15        00000000D0003985
     100       0       7       2       0                               0D0003986
     110    3392       1       1       2               0        00000000D0003987
     110       0       7       1       0                               0D0003988
     100    3393       1       1       2              15        00000000D0003989
     100       0       7       2       0                               0D0003990
     100    3395       1       1       2              15        00000000D0003991
     100       0       7       2       0                               0D0003992
     110    3397       1       1       2               0        00000000D0003993
     110       0       7       1       0                               0D0003994
     110    3398       1       1       2               0        00000000D0003995
     110       0      -5       1       0                               0D0003996
     100    3399       1       1       2              15        00000000D0003997
     100       0       3       2       0                               0D0003998
     110    3401       1       1       2               0        00000000D0003999
     110       0       3       1       0                               0D0004000
     110    3402       1       1       2               0        00000000D0004001
     110       0       3       1       0                               0D0004002
     100    3403       1       1       2              15        00000000D0004003
     100       0       3       2       0                               0D0004004
     100    3405       1       1       2              15        00000000D0004005
     100       0       3       2       0                               0D0004006
     100    3407       1       1       2              15        00000000D0004007
     100       0       3       2       0                               0D0004008
     110    3409       1       1       2               0        00000000D0004009
     110       0       3       1       0                               0D0004010
     110    3410       1       1       2               0        00000000D0004011
     110       0       3       1       0                               0D0004012
     100    3411       1       1       2              15        00000000D0004013
     100       0       3       2       0                               0D0004014
     110    3413       1       1       2               0        00000000D0004015
     110       0       3       1       0                               0D0004016
     100    3414       1       1       2              15        00000000D0004017
     100       0       3       2       0                               0D0004018
     110    3416       1       1       2               0        00000000D0004019
     110       0       3       1       0                               0D0004020
     100    3417       1       1       2              15        00000000D0004021
     100       0       3       2       0                               0D0004022
     100    3419       1       1       2              15        00000000D0004023
     100       0       3       2       0                               0D0004024
     100    3421       1       1       2              15        00000000D0004025
     100       0       3       2       0                               0D0004026
     110    3423       1       1       2               0        00000000D0004027
     110       0       3       1       0                               0D0004028
     100    3424       1       1       2              15        00000000D0004029
     100       0       3       2       0                               0D0004030
     100    3426       1       1       2              15        00000000D0004031
     100       0       7       2       0                               0D0004032
     100    3428       1       1       2              15        00000000D0004033
     100       0       7       1       0                               0D0004034
     100    3429       1       1       2              15        00000000D0004035
     100       0       7       1       0                               0D0004036
     100    3430       1       1       2              15        00000000D0004037
     100       0       7       2       0                               0D0004038
     110    3432       1       1       2               0        00000000D0004039
     110       0       7       1       0                               0D0004040
     100    3433       1       1       2              15        00000000D0004041
     100       0       7       2       0                               0D0004042
     110    3435       1       1       2               0        00000000D0004043
     110       0       7       1       0                               0D0004044
     100    3436       1       1       2              15        00000000D0004045
     100       0       7       2       0                               0D0004046
     100    3438       1       1       2              15        00000000D0004047
     100       0       7       2       0                               0D0004048
     110    3440       1       1       2               0        00000000D0004049
     110       0       7       1       0                               0D0004050
     100    3441       1       1       2              15        00000000D0004051
     100       0       7       2       0                               0D0004052
     110    3443       1       1       2               0        00000000D0004053
     110       0       7       1       0                               0D0004054
     100    3444       1       1       2              15        00000000D0004055
     100       0       7       2       0                               0D0004056
     100    3446       1       1       2              15        00000000D0004057
     100       0       7       2       0                               0D0004058
     100    3448       1       1       2              15        00000000D0004059
     100       0       7       2       0                               0D0004060
     100    3450       1       1       2              15        00000000D0004061
     100       0       7       2       0                               0D0004062
     100    3452       1       1       2              15        00000000D0004063
     100       0       7       2       0                               0D0004064
     100    3454       1       1       2              15        00000000D0004065
     100       0       7       2       0                               0D0004066
     100    3456       1       1       2              15        00000000D0004067
     100       0       7       2       0                               0D0004068
     100    3458       1       1       2              15        00000000D0004069
     100       0       7       2       0                               0D0004070
     100    3460       1       1       2              15        00000000D0004071
     100       0       7       2       0                               0D0004072
     110    3462       1       1       2               0        00000000D0004073
     110       0       7       1       0                               0D0004074
     100    3463       1       1       2              15        00000000D0004075
     100       0       7       2       0                               0D0004076
     100    3465       1       1       2              15        00000000D0004077
     100       0       7       2       0                               0D0004078
     110    3467       1       1       2               0        00000000D0004079
     110       0       7       1       0                               0D0004080
     110    3468       1       1       2               0        00000000D0004081
     110       0      -5       1       0                               0D0004082
     100    3469       1       1       2              15        00000000D0004083
     100       0       7       2       0                               0D0004084
     100    3471       1       1       2              15        00000000D0004085
     100       0       7       2       0                               0D0004086
     100    3473       1       1       2              15        00000000D0004087
     100       0       7       2       0                               0D0004088
     100    3475       1       1       2              15        00000000D0004089
     100       0       7       2       0                               0D0004090
     100    3477       1       1       2              15        00000000D0004091
     100       0       7       2       0                               0D0004092
     100    3479       1       1       2              15        00000000D0004093
     100       0       7       2       0                               0D0004094
     100    3481       1       1       2              15        00000000D0004095
     100       0       7       2       0                               0D0004096
     100    3483       1       1       2              15        00000000D0004097
     100       0       7       2       0                               0D0004098
     100    3485       1       1       2              15        00000000D0004099
     100       0       7       2       0                               0D0004100
     100    3487       1       1       2              15        00000000D0004101
     100       0       7       2       0                               0D0004102
     100    3489       1       1       2              15        00000000D0004103
     100       0    -117       2       0                               0D0004104
     100    3491       1       1       2              15        00000000D0004105
     100       0    -117       2       0                               0D0004106
     100    3493       1       1       2              15        00000000D0004107
     100       0    -117       2       0                               0D0004108
     100    3495       1       1       2              15        00000000D0004109
     100       0    -117       2       0                               0D0004110
     100    3497       1       1       2              15        00000000D0004111
     100       0    -117       2       0                               0D0004112
     100    3499       1       1       2              15        00000000D0004113
     100       0    -117       2       0                               0D0004114
     100    3501       1       1       2              15        00000000D0004115
     100       0    -117       2       0                               0D0004116
     100    3503       1       1       2              15        00000000D0004117
     100       0    -117       2       0                               0D0004118
     100    3505       1       1       2              15        00000000D0004119
     100       0    -117       2       0                               0D0004120
     100    3507       1       1       2              15        00000000D0004121
     100       0    -117       2       0                               0D0004122
     100    3509       1       1       2              15        00000000D0004123
     100       0    -117       2       0                               0D0004124
     100    3511       1       1       2              15        00000000D0004125
     100       0    -117       2       0                               0D0004126
     100    3513       1       1       2              15        00000000D0004127
     100       0    -117       2       0                               0D0004128
     100    3515       1       1       2              15        00000000D0004129
     100       0    -117       2       0                               0D0004130
     100    3517       1       1       2              15        00000000D0004131
     100       0    -117       2       0                               0D0004132
     100    3519       1       1       2              15        00000000D0004133
     100       0    -117       2       0                               0D0004134
     100    3521       1       1       2              15        00000000D0004135
     100       0    -117       2       0                               0D0004136
     100    3523       1       1       2              15        00000000D0004137
     100       0    -117       2       0                               0D0004138
     100    3525       1       1       2              15        00000000D0004139
     100       0       3       2       0                               0D0004140
     110    3527       1       1       2               0        00000000D0004141
     110       0       3       1       0                               0D0004142
     110    3528       1       1       2               0        00000000D0004143
     110       0       3       1       0                               0D0004144
     100    3529       1       1       2              15        00000000D0004145
     100       0       3       2       0                               0D0004146
     100    3531       1       1       2              15        00000000D0004147
     100       0       3       2       0                               0D0004148
     100    3533       1       1       2              15        00000000D0004149
     100       0       3       2       0                               0D0004150
     110    3535       1       1       2               0        00000000D0004151
     110       0       3       1       0                               0D0004152
     110    3536       1       1       2               0        00000000D0004153
     110       0       3       1       0                               0D0004154
     100    3537       1       1       2              15        00000000D0004155
     100       0       3       2       0                               0D0004156
     110    3539       1       1       2               0        00000000D0004157
     110       0       3       1       0                               0D0004158
     100    3540       1       1       2              15        00000000D0004159
     100       0       3       2       0                               0D0004160
     110    3542       1       1       2               0        00000000D0004161
     110       0       3       1       0                               0D0004162
     100    3543       1       1       2              15        00000000D0004163
     100       0       3       2       0                               0D0004164
     100    3545       1       1       2              15        00000000D0004165
     100       0       3       2       0                               0D0004166
     100    3547       1       1       2              15        00000000D0004167
     100       0    -117       2       0                               0D0004168
     100    3549       1       1       2              15        00000000D0004169
     100       0    -117       2       0                               0D0004170
     100    3551       1       1       2              15        00000000D0004171
     100       0       3       2       0                               0D0004172
     110    3553       1       1       2               0        00000000D0004173
     110       0       3       1       0                               0D0004174
     100    3554       1       1       2              15        00000000D0004175
     100       0       3       2       0                               0D0004176
     100    3556       1       1       2              15        00000000D0004177
     100       0       7       2       0                               0D0004178
     100    3558       1       1       2              15        00000000D0004179
     100       0       7       2       0                               0D0004180
     100    3560       1       1       2              15        00000000D0004181
     100       0       7       2       0                               0D0004182
     100    3562       1       1       2              15        00000000D0004183
     100       0       7       2       0                               0D0004184
     110    3564       1       1       2               0        00000000D0004185
     110       0       7       1       0                               0D0004186
     100    3565       1       1       2              15        00000000D0004187
     100       0       7       2       0                               0D0004188
     110    3567       1       1       2               0        00000000D0004189
     110       0       7       1       0                               0D0004190
     100    3568       1       1       2              15        00000000D0004191
     100       0       7       2       0                               0D0004192
     110    3570       1       1       2               0        00000000D0004193
     110       0       7       1       0                               0D0004194
     100    3571       1       1       2              15        00000000D0004195
     100       0       7       2       0                               0D0004196
     110    3573       1       1       2               0        00000000D0004197
     110       0       7       1       0                               0D0004198
     100    3574       1       1       2              15        00000000D0004199
     100       0       7       2       0                               0D0004200
     100    3576       1       1       2              15        00000000D0004201
     100       0       7       2       0                               0D0004202
     110    3578       1       1       2               0        00000000D0004203
     110       0       7       1       0                               0D0004204
     110    3579       1       1       2               0        00000000D0004205
     110       0      -5       1       0                               0D0004206
     100    3580       1       1       2              15        00000000D0004207
     100       0       3       2       0                               0D0004208
     110    3582       1       1       2               0        00000000D0004209
     110       0       3       1       0                               0D0004210
     110    3583       1       1       2               0        00000000D0004211
     110       0       3       1       0                               0D0004212
     100    3584       1       1       2              15        00000000D0004213
     100       0       3       2       0                               0D0004214
     100    3586       1       1       2              15        00000000D0004215
     100       0       3       2       0                               0D0004216
     100    3588       1       1       2              15        00000000D0004217
     100       0       3       2       0                               0D0004218
     110    3590       1       1       2               0        00000000D0004219
     110       0       3       1       0                               0D0004220
     110    3591       1       1       2               0        00000000D0004221
     110       0       3       1       0                               0D0004222
     100    3592       1       1       2              15        00000000D0004223
     100       0       3       2       0                               0D0004224
     110    3594       1       1       2               0        00000000D0004225
     110       0       3       1       0                               0D0004226
     100    3595       1       1       2              15        00000000D0004227
     100       0       3       2       0                               0D0004228
     110    3597       1       1       2               0        00000000D0004229
     110       0       3       1       0                               0D0004230
     100    3598       1       1       2              15        00000000D0004231
     100       0       3       2       0                               0D0004232
     100    3600       1       1       2              15        00000000D0004233
     100       0       3       2       0                               0D0004234
     100    3602       1       1       2              15        00000000D0004235
     100       0       3       2       0                               0D0004236
     110    3604       1       1       2               0        00000000D0004237
     110       0       3       1       0                               0D0004238
     100    3605       1       1       2              15        00000000D0004239
     100       0       3       2       0                               0D0004240
     100    3607       1       1       2              15        00000000D0004241
     100       0       7       2       0                               0D0004242
     100    3609       1       1       2              15        00000000D0004243
     100       0       7       1       0                               0D0004244
     100    3610       1       1       2              15        00000000D0004245
     100       0       7       1       0                               0D0004246
     100    3611       1       1       2              15        00000000D0004247
     100       0       7       2       0                               0D0004248
     110    3613       1       1       2               0        00000000D0004249
     110       0       7       1       0                               0D0004250
     100    3614       1       1       2              15        00000000D0004251
     100       0       7       2       0                               0D0004252
     110    3616       1       1       2               0        00000000D0004253
     110       0       7       1       0                               0D0004254
     100    3617       1       1       2              15        00000000D0004255
     100       0       7       2       0                               0D0004256
     100    3619       1       1       2              15        00000000D0004257
     100       0       7       2       0                               0D0004258
     110    3621       1       1       2               0        00000000D0004259
     110       0       7       1       0                               0D0004260
     100    3622       1       1       2              15        00000000D0004261
     100       0       7       2       0                               0D0004262
     110    3624       1       1       2               0        00000000D0004263
     110       0       7       1       0                               0D0004264
     100    3625       1       1       2              15        00000000D0004265
     100       0       7       2       0                               0D0004266
     100    3627       1       1       2              15        00000000D0004267
     100       0       7       2       0                               0D0004268
     100    3629       1       1       2              15        00000000D0004269
     100       0       7       2       0                               0D0004270
     100    3631       1       1       2              15        00000000D0004271
     100       0       7       2       0                               0D0004272
     100    3633       1       1       2              15        00000000D0004273
     100       0       7       2       0                               0D0004274
     100    3635       1       1       2              15        00000000D0004275
     100       0       7       2       0                               0D0004276
     100    3637       1       1       2              15        00000000D0004277
     100       0       7       2       0                               0D0004278
     100    3639       1       1       2              15        00000000D0004279
     100       0       7       2       0                               0D0004280
     100    3641       1       1       2              15        00000000D0004281
     100       0       7       2       0                               0D0004282
     110    3643       1       1       2               0        00000000D0004283
     110       0       7       1       0                               0D0004284
     100    3644       1       1       2              15        00000000D0004285
     100       0       7       2       0                               0D0004286
     100    3646       1       1       2              15        00000000D0004287
     100       0       7       2       0                               0D0004288
     110    3648       1       1       2               0        00000000D0004289
     110       0       7       1       0                               0D0004290
     110    3649       1       1       2               0        00000000D0004291
     110       0      -5       1       0                               0D0004292
     100    3650       1       1       2              15        00000000D0004293
     100       0       7       2       0                               0D0004294
     100    3652       1       1       2              15        00000000D0004295
     100       0       7       2       0                               0D0004296
     100    3654       1       1       2              15        00000000D0004297
     100       0       7       2       0                               0D0004298
     100    3656       1       1       2              15        00000000D0004299
     100       0       7       2       0                               0D0004300
     100    3658       1       1       2              15        00000000D0004301
     100       0       7       2       0                               0D0004302
     100    3660       1       1       2              15        00000000D0004303
     100       0       7       2       0                               0D0004304
     100    3662       1       1       2              15        00000000D0004305
     100       0       7       2       0                               0D0004306
     100    3664       1       1       2              15        00000000D0004307
     100       0       7       2       0                               0D0004308
     100    3666       1       1       2              15        00000000D0004309
     100       0       7       2       0                               0D0004310
     100    3668       1       1       2              15        00000000D0004311
     100       0       7       2       0                               0D0004312
     100    3670       1       1       2              15        00000000D0004313
     100       0    -117       2       0                               0D0004314
     100    3672       1       1       2              15        00000000D0004315
     100       0    -117       2       0                               0D0004316
     100    3674       1       1       2              15        00000000D0004317
     100       0    -117       2       0                               0D0004318
     100    3676       1       1       2              15        00000000D0004319
     100       0    -117       2       0                               0D0004320
     100    3678       1       1       2              15        00000000D0004321
     100       0    -117       2       0                               0D0004322
     100    3680       1       1       2              15        00000000D0004323
     100       0    -117       2       0                               0D0004324
     100    3682       1       1       2              15        00000000D0004325
     100       0    -117       2       0                               0D0004326
     100    3684       1       1       2              15        00000000D0004327
     100       0    -117       2       0                               0D0004328
     100    3686       1       1       2              15        00000000D0004329
     100       0    -117       2       0                               0D0004330
     100    3688       1       1       2              15        00000000D0004331
     100       0    -117       2       0                               0D0004332
     100    3690       1       1       2              15        00000000D0004333
     100       0    -117       2       0                               0D0004334
     100    3692       1       1       2              15        00000000D0004335
     100       0    -117       2       0                               0D0004336
     100    3694       1       1       2              15        00000000D0004337
     100       0    -117       2       0                               0D0004338
     100    3696       1       1       2              15        00000000D0004339
     100       0    -117       2       0                               0D0004340
     100    3698       1       1       2              15        00000000D0004341
     100       0    -117       2       0                               0D0004342
     100    3700       1       1       2              15        00000000D0004343
     100       0    -117       2       0                               0D0004344
     100    3702       1       1       2              15        00000000D0004345
     100       0    -117       2       0                               0D0004346
     100    3704       1       1       2              15        00000000D0004347
     100       0    -117       2       0                               0D0004348
     100    3706       1       1       2              15        00000000D0004349
     100       0       3       2       0                               0D0004350
     110    3708       1       1       2               0        00000000D0004351
     110       0       3       1       0                               0D0004352
     110    3709       1       1       2               0        00000000D0004353
     110       0       3       1       0                               0D0004354
     100    3710       1       1       2              15        00000000D0004355
     100       0       3       2       0                               0D0004356
     100    3712       1       1       2              15        00000000D0004357
     100       0       3       2       0                               0D0004358
     100    3714       1       1       2              15        00000000D0004359
     100       0       3       2       0                               0D0004360
     110    3716       1       1       2               0        00000000D0004361
     110       0       3       1       0                               0D0004362
     110    3717       1       1       2               0        00000000D0004363
     110       0       3       1       0                               0D0004364
     100    3718       1       1       2              15        00000000D0004365
     100       0       3       2       0                               0D0004366
     110    3720       1       1       2               0        00000000D0004367
     110       0       3       1       0                               0D0004368
     100    3721       1       1       2              15        00000000D0004369
     100       0       3       2       0                               0D0004370
     110    3723       1       1       2               0        00000000D0004371
     110       0       3       1       0                               0D0004372
     100    3724       1       1       2              15        00000000D0004373
     100       0       3       2       0                               0D0004374
     100    3726       1       1       2              15        00000000D0004375
     100       0       3       2       0                               0D0004376
     100    3728       1       1       2              15        00000000D0004377
     100       0    -117       2       0                               0D0004378
     100    3730       1       1       2              15        00000000D0004379
     100       0    -117       2       0                               0D0004380
     100    3732       1       1       2              15        00000000D0004381
     100       0       3       2       0                               0D0004382
     110    3734       1       1       2               0        00000000D0004383
     110       0       3       1       0                               0D0004384
     100    3735       1       1       2              15        00000000D0004385
     100       0       3       2       0                               0D0004386
     100    3737       1       1       2              15        00000000D0004387
     100       0       7       2       0                               0D0004388
     100    3739       1       1       2              15        00000000D0004389
     100       0       7       2       0                               0D0004390
     100    3741       1       1       2              15        00000000D0004391
     100       0       7       2       0                               0D0004392
     100    3743       1       1       2              15        00000000D0004393
     100       0       7       2       0                               0D0004394
     110    3745       1       1       2               0        00000000D0004395
     110       0       7       1       0                               0D0004396
     100    3746       1       1       2              15        00000000D0004397
     100       0       7       2       0                               0D0004398
     110    3748       1       1       2               0        00000000D0004399
     110       0       7       1       0                               0D0004400
     100    3749       1       1       2              15        00000000D0004401
     100       0       7       2       0                               0D0004402
     110    3751       1       1       2               0        00000000D0004403
     110       0       7       1       0                               0D0004404
     100    3752       1       1       2              15        00000000D0004405
     100       0       7       2       0                               0D0004406
     110    3754       1       1       2               0        00000000D0004407
     110       0       7       1       0                               0D0004408
     100    3755       1       1       2              15        00000000D0004409
     100       0       7       2       0                               0D0004410
     100    3757       1       1       2              15        00000000D0004411
     100       0       7       2       0                               0D0004412
     110    3759       1       1       2               0        00000000D0004413
     110       0       7       1       0                               0D0004414
     110    3760       1       1       2               0        00000000D0004415
     110       0      -5       1       0                               0D0004416
     100    3761       1       1       2              15        00000000D0004417
     100       0       3       2       0                               0D0004418
     110    3763       1       1       2               0        00000000D0004419
     110       0       3       1       0                               0D0004420
     110    3764       1       1       2               0        00000000D0004421
     110       0       3       1       0                               0D0004422
     100    3765       1       1       2              15        00000000D0004423
     100       0       3       2       0                               0D0004424
     100    3767       1       1       2              15        00000000D0004425
     100       0       3       2       0                               0D0004426
     100    3769       1       1       2              15        00000000D0004427
     100       0       3       2       0                               0D0004428
     110    3771       1       1       2               0        00000000D0004429
     110       0       3       1       0                               0D0004430
     110    3772       1       1       2               0        00000000D0004431
     110       0       3       1       0                               0D0004432
     100    3773       1       1       2              15        00000000D0004433
     100       0       3       2       0                               0D0004434
     110    3775       1       1       2               0        00000000D0004435
     110       0       3       1       0                               0D0004436
     100    3776       1       1       2              15        00000000D0004437
     100       0       3       2       0                               0D0004438
     110    3778       1       1       2               0        00000000D0004439
     110       0       3       1       0                               0D0004440
     100    3779       1       1       2              15        00000000D0004441
     100       0       3       2       0                               0D0004442
     100    3781       1       1       2              15        00000000D0004443
     100       0       3       2       0                               0D0004444
     100    3783       1       1       2              15        00000000D0004445
     100       0       3       2       0                               0D0004446
     110    3785       1       1       2               0        00000000D0004447
     110       0       3       1       0                               0D0004448
     100    3786       1       1       2              15        00000000D0004449
     100       0       3       2       0                               0D0004450
     100    3788       1       1       2              15        00000000D0004451
     100       0       7       2       0                               0D0004452
     100    3790       1       1       2              15        00000000D0004453
     100       0       7       1       0                               0D0004454
     100    3791       1       1       2              15        00000000D0004455
     100       0       7       1       0                               0D0004456
     100    3792       1       1       2              15        00000000D0004457
     100       0       7       2       0                               0D0004458
     110    3794       1       1       2               0        00000000D0004459
     110       0       7       1       0                               0D0004460
     100    3795       1       1       2              15        00000000D0004461
     100       0       7       2       0                               0D0004462
     110    3797       1       1       2               0        00000000D0004463
     110       0       7       1       0                               0D0004464
     100    3798       1       1       2              15        00000000D0004465
     100       0       7       2       0                               0D0004466
     100    3800       1       1       2              15        00000000D0004467
     100       0       7       2       0                               0D0004468
     110    3802       1       1       2               0        00000000D0004469
     110       0       7       1       0                               0D0004470
     100    3803       1       1       2              15        00000000D0004471
     100       0       7       2       0                               0D0004472
     110    3805       1       1       2               0        00000000D0004473
     110       0       7       1       0                               0D0004474
     100    3806       1       1       2              15        00000000D0004475
     100       0       7       2       0                               0D0004476
     100    3808       1       1       2              15        00000000D0004477
     100       0       7       2       0                               0D0004478
     100    3810       1       1       2              15        00000000D0004479
     100       0       7       2       0                               0D0004480
     100    3812       1       1       2              15        00000000D0004481
     100       0       7       2       0                               0D0004482
     100    3814       1       1       2              15        00000000D0004483
     100       0       7       2       0                               0D0004484
     100    3816       1       1       2              15        00000000D0004485
     100       0       7       2       0                               0D0004486
     100    3818       1       1       2              15        00000000D0004487
     100       0       7       2       0                               0D0004488
     100    3820       1       1       2              15        00000000D0004489
     100       0       7       2       0                               0D0004490
     100    3822       1       1       2              15        00000000D0004491
     100       0       7       2       0                               0D0004492
     110    3824       1       1       2               0        00000000D0004493
     110       0       7       1       0                               0D0004494
     100    3825       1       1       2              15        00000000D0004495
     100       0       7       2       0                               0D0004496
     100    3827       1       1       2              15        00000000D0004497
     100       0       7       2       0                               0D0004498
     110    3829       1       1       2               0        00000000D0004499
     110       0       7       1       0                               0D0004500
     110    3830       1       1       2               0        00000000D0004501
     110       0      -5       1       0                               0D0004502
     100    3831       1       1       2              15        00000000D0004503
     100       0       7       2       0                               0D0004504
     100    3833       1       1       2              15        00000000D0004505
     100       0       7       2       0                               0D0004506
     100    3835       1       1       2              15        00000000D0004507
     100       0       7       2       0                               0D0004508
     100    3837       1       1       2              15        00000000D0004509
     100       0       7       2       0                               0D0004510
     100    3839       1       1       2              15        00000000D0004511
     100       0       7       2       0                               0D0004512
     100    3841       1       1       2              15        00000000D0004513
     100       0       7       2       0                               0D0004514
     100    3843       1       1       2              15        00000000D0004515
     100       0       7       2       0                               0D0004516
     100    3845       1       1       2              15        00000000D0004517
     100       0       7       2       0                               0D0004518
     100    3847       1       1       2              15        00000000D0004519
     100       0       7       2       0                               0D0004520
     100    3849       1       1       2              15        00000000D0004521
     100       0       7       2       0                               0D0004522
     100    3851       1       1       2              15        00000000D0004523
     100       0    -117       2       0                               0D0004524
     100    3853       1       1       2              15        00000000D0004525
     100       0    -117       2       0                               0D0004526
     100    3855       1       1       2              15        00000000D0004527
     100       0    -117       2       0                               0D0004528
     100    3857       1       1       2              15        00000000D0004529
     100       0    -117       2       0                               0D0004530
     100    3859       1       1       2              15        00000000D0004531
     100       0    -117       2       0                               0D0004532
     100    3861       1       1       2              15        00000000D0004533
     100       0    -117       2       0                               0D0004534
     100    3863       1       1       2              15        00000000D0004535
     100       0    -117       2       0                               0D0004536
     100    3865       1       1       2              15        00000000D0004537
     100       0    -117       2       0                               0D0004538
     100    3867       1       1       2              15        00000000D0004539
     100       0    -117       2       0                               0D0004540
     100    3869       1       1       2              15        00000000D0004541
     100       0    -117       2       0                               0D0004542
     100    3871       1       1       2              15        00000000D0004543
     100       0    -117       2       0                               0D0004544
     100    3873       1       1       2              15        00000000D0004545
     100       0    -117       2       0                               0D0004546
     100    3875       1       1       2              15        00000000D0004547
     100       0    -117       2       0                               0D0004548
     100    3877       1       1       2              15        00000000D0004549
     100       0    -117       2       0                               0D0004550
     100    3879       1       1       2              15        00000000D0004551
     100       0    -117       2       0                               0D0004552
     100    3881       1       1       2              15        00000000D0004553
     100       0    -117       2       0                               0D0004554
     100    3883       1       1       2              15        00000000D0004555
     100       0    -117       2       0                               0D0004556
     100    3885       1       1       2              15        00000000D0004557
     100       0    -117       2       0                               0D0004558
     100    3887       1       1       2              15        00000000D0004559
     100       0       3       2       0                               0D0004560
     110    3889       1       1       2               0        00000000D0004561
     110       0       3       1       0                               0D0004562
     110    3890       1       1       2               0        00000000D0004563
     110       0       3       1       0                               0D0004564
     100    3891       1       1       2              15        00000000D0004565
     100       0       3       2       0                               0D0004566
     100    3893       1       1       2              15        00000000D0004567
     100       0       3       2       0                               0D0004568
     100    3895       1       1       2              15        00000000D0004569
     100       0       3       2       0                               0D0004570
     110    3897       1       1       2               0        00000000D0004571
     110       0       3       1       0                               0D0004572
     110    3898       1       1       2               0        00000000D0004573
     110       0       3       1       0                               0D0004574
     100    3899       1       1       2              15        00000000D0004575
     100       0       3       2       0                               0D0004576
     110    3901       1       1       2               0        00000000D0004577
     110       0       3       1       0                               0D0004578
     100    3902       1       1       2              15        00000000D0004579
     100       0       3       2       0                               0D0004580
     110    3904       1       1       2               0        00000000D0004581
     110       0       3       1       0                               0D0004582
     100    3905       1       1       2              15        00000000D0004583
     100       0       3       2       0                               0D0004584
     100    3907       1       1       2              15        00000000D0004585
     100       0       3       2       0                               0D0004586
     100    3909       1       1       2              15        00000000D0004587
     100       0    -117       2       0                               0D0004588
     100    3911       1       1       2              15        00000000D0004589
     100       0    -117       2       0                               0D0004590
     100    3913       1       1       2              15        00000000D0004591
     100       0       3       2       0                               0D0004592
     110    3915       1       1       2               0        00000000D0004593
     110       0       3       1       0                               0D0004594
     100    3916       1       1       2              15        00000000D0004595
     100       0       3       2       0                               0D0004596
     100    3918       1       1       2              15        00000000D0004597
     100       0       7       2       0                               0D0004598
     100    3920       1       1       2              15        00000000D0004599
     100       0       7       2       0                               0D0004600
     100    3922       1       1       2              15        00000000D0004601
     100       0       7       2       0                               0D0004602
     100    3924       1       1       2              15        00000000D0004603
     100       0       7       2       0                               0D0004604
     110    3926       1       1       2               0        00000000D0004605
     110       0       7       1       0                               0D0004606
     100    3927       1       1       2              15        00000000D0004607
     100       0       7       2       0                               0D0004608
     110    3929       1       1       2               0        00000000D0004609
     110       0       7       1       0                               0D0004610
     100    3930       1       1       2              15        00000000D0004611
     100       0       7       2       0                               0D0004612
     110    3932       1       1       2               0        00000000D0004613
     110       0       7       1       0                               0D0004614
     100    3933       1       1       2              15        00000000D0004615
     100       0       7       2       0                               0D0004616
     110    3935       1       1       2               0        00000000D0004617
     110       0       7       1       0                               0D0004618
     100    3936       1       1       2              15        00000000D0004619
     100       0       7       2       0                               0D0004620
     100    3938       1       1       2              15        00000000D0004621
     100       0       7       2       0                               0D0004622
     110    3940       1       1       2               0        00000000D0004623
     110       0       7       1       0                               0D0004624
     110    3941       1       1       2               0        00000000D0004625
     110       0      -5       1       0                               0D0004626
     100    3942       1       1       2              15        00000000D0004627
     100       0       3       2       0                               0D0004628
     110    3944       1       1       2               0        00000000D0004629
     110       0       3       1       0                               0D0004630
     110    3945       1       1       2               0        00000000D0004631
     110       0       3       1       0                               0D0004632
     100    3946       1       1       2              15        00000000D0004633
     100       0       3       2       0                               0D0004634
     100    3948       1       1       2              15        00000000D0004635
     100       0       3       2       0                               0D0004636
     100    3950       1       1       2              15        00000000D0004637
     100       0       3       2       0                               0D0004638
     110    3952       1       1       2               0        00000000D0004639
     110       0       3       1       0                               0D0004640
     110    3953       1       1       2               0        00000000D0004641
     110       0       3       1       0                               0D0004642
     100    3954       1       1       2              15        00000000D0004643
     100       0       3       2       0                               0D0004644
     110    3956       1       1       2               0        00000000D0004645
     110       0       3       1       0                               0D0004646
     100    3957       1       1       2              15        00000000D0004647
     100       0       3       2       0                               0D0004648
     110    3959       1       1       2               0        00000000D0004649
     110       0       3       1       0                               0D0004650
     100    3960       1       1       2              15        00000000D0004651
     100       0       3       2       0                               0D0004652
     100    3962       1       1       2              15        00000000D0004653
     100       0       3       2       0                               0D0004654
     100    3964       1       1       2              15        00000000D0004655
     100       0       3       2       0                               0D0004656
     110    3966       1       1       2               0        00000000D0004657
     110       0       3       1       0                               0D0004658
     100    3967       1       1       2              15        00000000D0004659
     100       0       3       2       0                               0D0004660
     100    3969       1       1       2              15        00000000D0004661
     100       0       7       2       0                               0D0004662
     100    3971       1       1       2              15        00000000D0004663
     100       0       7       1       0                               0D0004664
     100    3972       1       1       2              15        00000000D0004665
     100       0       7       1       0                               0D0004666
     100    3973       1       1       2              15        00000000D0004667
     100       0       7       2       0                               0D0004668
     110    3975       1       1       2               0        00000000D0004669
     110       0       7       1       0                               0D0004670
     100    3976       1       1       2              15        00000000D0004671
     100       0       7       2       0                               0D0004672
     110    3978       1       1       2               0        00000000D0004673
     110       0       7       1       0                               0D0004674
     100    3979       1       1       2              15        00000000D0004675
     100       0       7       2       0                               0D0004676
     100    3981       1       1       2              15        00000000D0004677
     100       0       7       2       0                               0D0004678
     110    3983       1       1       2               0        00000000D0004679
     110       0       7       1       0                               0D0004680
     100    3984       1       1       2              15        00000000D0004681
     100       0       7       2       0                               0D0004682
     110    3986       1       1       2               0        00000000D0004683
     110       0       7       1       0                               0D0004684
     100    3987       1       1       2              15        00000000D0004685
     100       0       7       2       0                               0D0004686
     100    3989       1       1       2              15        00000000D0004687
     100       0       7       2       0                               0D0004688
     100    3991       1       1       2              15        00000000D0004689
     100       0       7       2       0                               0D0004690
     100    3993       1       1       2              15        00000000D0004691
     100       0       7       2       0                               0D0004692
     100    3995       1       1       2              15        00000000D0004693
     100       0       7       2       0                               0D0004694
     100    3997       1       1       2              15        00000000D0004695
     100       0       7       2       0                               0D0004696
     100    3999       1       1       2              15        00000000D0004697
     100       0       7       2       0                               0D0004698
     100    4001       1       1       2              15        00000000D0004699
     100       0       7       2       0                               0D0004700
     100    4003       1       1       2              15        00000000D0004701
     100       0       7       2       0                               0D0004702
     110    4005       1       1       2               0        00000000D0004703
     110       0       7       1       0                               0D0004704
     100    4006       1       1       2              15        00000000D0004705
     100       0       7       2       0                               0D0004706
     100    4008       1       1       2              15        00000000D0004707
     100       0       7       2       0                               0D0004708
     110    4010       1       1       2               0        00000000D0004709
     110       0       7       1       0                               0D0004710
     110    4011       1       1       2               0        00000000D0004711
     110       0      -5       1       0                               0D0004712
     100    4012       1       1       2              15        00000000D0004713
     100       0       7       2       0                               0D0004714
     100    4014       1       1       2              15        00000000D0004715
     100       0       7       2       0                               0D0004716
     100    4016       1       1       2              15        00000000D0004717
     100       0       7       2       0                               0D0004718
     100    4018       1       1       2              15        00000000D0004719
     100       0       7       2       0                               0D0004720
     100    4020       1       1       2              15        00000000D0004721
     100       0       7       2       0                               0D0004722
     100    4022       1       1       2              15        00000000D0004723
     100       0       7       2       0                               0D0004724
     100    4024       1       1       2              15        00000000D0004725
     100       0       7       2       0                               0D0004726
     100    4026       1       1       2              15        00000000D0004727
     100       0       7       2       0                               0D0004728
     100    4028       1       1       2              15        00000000D0004729
     100       0       7       2       0                               0D0004730
     100    4030       1       1       2              15        00000000D0004731
     100       0       7       2       0                               0D0004732
     100    4032       1       1       2              15        00000000D0004733
     100       0    -117       2       0                               0D0004734
     100    4034       1       1       2              15        00000000D0004735
     100       0    -117       2       0                               0D0004736
     100    4036       1       1       2              15        00000000D0004737
     100       0    -117       2       0                               0D0004738
     100    4038       1       1       2              15        00000000D0004739
     100       0    -117       2       0                               0D0004740
     100    4040       1       1       2              15        00000000D0004741
     100       0    -117       2       0                               0D0004742
     100    4042       1       1       2              15        00000000D0004743
     100       0    -117       2       0                               0D0004744
     100    4044       1       1       2              15        00000000D0004745
     100       0    -117       2       0                               0D0004746
     100    4046       1       1       2              15        00000000D0004747
     100       0    -117       2       0                               0D0004748
     100    4048       1       1       2              15        00000000D0004749
     100       0    -117       2       0                               0D0004750
     100    4050       1       1       2              15        00000000D0004751
     100       0    -117       2       0                               0D0004752
     100    4052       1       1       2              15        00000000D0004753
     100       0    -117       2       0                               0D0004754
     100    4054       1       1       2              15        00000000D0004755
     100       0    -117       2       0                               0D0004756
     100    4056       1       1       2              15        00000000D0004757
     100       0    -117       2       0                               0D0004758
     100    4058       1       1       2              15        00000000D0004759
     100       0    -117       2       0                               0D0004760
     100    4060       1       1       2              15        00000000D0004761
     100       0    -117       2       0                               0D0004762
     100    4062       1       1       2              15        00000000D0004763
     100       0    -117       2       0                               0D0004764
     100    4064       1       1       2              15        00000000D0004765
     100       0    -117       2       0                               0D0004766
     100    4066       1       1       2              15        00000000D0004767
     100       0    -117       2       0                               0D0004768
     100    4068       1       1       2              15        00000000D0004769
     100       0       3       2       0                               0D0004770
     110    4070       1       1       2               0        00000000D0004771
     110       0       3       1       0                               0D0004772
     110    4071       1       1       2               0        00000000D0004773
     110       0       3       1       0                               0D0004774
     100    4072       1       1       2              15        00000000D0004775
     100       0       3       2       0                               0D0004776
     100    4074       1       1       2              15        00000000D0004777
     100       0       3       2       0                               0D0004778
     100    4076       1       1       2              15        00000000D0004779
     100       0       3       2       0                               0D0004780
     110    4078       1       1       2               0        00000000D0004781
     110       0       3       1       0                               0D0004782
     110    4079       1       1       2               0        00000000D0004783
     110       0       3       1       0                               0D0004784
     100    4080       1       1       2              15        00000000D0004785
     100       0       3       2       0                               0D0004786
     110    4082       1       1       2               0        00000000D0004787
     110       0       3       1       0                               0D0004788
     100    4083       1       1       2              15        00000000D0004789
     100       0       3       2       0                               0D0004790
     110    4085       1       1       2               0        00000000D0004791
     110       0       3       1       0                               0D0004792
     100    4086       1       1       2              15        00000000D0004793
     100       0       3       2       0                               0D0004794
     100    4088       1       1       2              15        00000000D0004795
     100       0       3       2       0                               0D0004796
     100    4090       1       1       2              15        00000000D0004797
     100       0    -117       2       0                               0D0004798
     100    4092       1       1       2              15        00000000D0004799
     100       0    -117       2       0                               0D0004800
     100    4094       1       1       2              15        00000000D0004801
     100       0       3       2       0                               0D0004802
     110    4096       1       1       2               0        00000000D0004803
     110       0       3       1       0                               0D0004804
     100    4097       1       1       2              15        00000000D0004805
     100       0       3       2       0                               0D0004806
     100    4099       1       1       2              15        00000000D0004807
     100       0       7       2       0                               0D0004808
     100    4101       1       1       2              15        00000000D0004809
     100       0       7       2       0                               0D0004810
     100    4103       1       1       2              15        00000000D0004811
     100       0       7       2       0                               0D0004812
     100    4105       1       1       2              15        00000000D0004813
     100       0       7       2       0                               0D0004814
     110    4107       1       1       2               0        00000000D0004815
     110       0       7       1       0                               0D0004816
     100    4108       1       1       2              15        00000000D0004817
     100       0       7       2       0                               0D0004818
     110    4110       1       1       2               0        00000000D0004819
     110       0       7       1       0                               0D0004820
     100    4111       1       1       2              15        00000000D0004821
     100       0       7       2       0                               0D0004822
     110    4113       1       1       2               0        00000000D0004823
     110       0       7       1       0                               0D0004824
     100    4114       1       1       2              15        00000000D0004825
     100       0       7       2       0                               0D0004826
     110    4116       1       1       2               0        00000000D0004827
     110       0       7       1       0                               0D0004828
     100    4117       1       1       2              15        00000000D0004829
     100       0       7       2       0                               0D0004830
     100    4119       1       1       2              15        00000000D0004831
     100       0       7       2       0                               0D0004832
     110    4121       1       1       2               0        00000000D0004833
     110       0       7       1       0                               0D0004834
     110    4122       1       1       2               0        00000000D0004835
     110       0      -5       1       0                               0D0004836
     100    4123       1       1       2              15        00000000D0004837
     100       0       3       2       0                               0D0004838
     110    4125       1       1       2               0        00000000D0004839
     110       0       3       1       0                               0D0004840
     110    4126       1       1       2               0        00000000D0004841
     110       0       3       1       0                               0D0004842
     100    4127       1       1       2              15        00000000D0004843
     100       0       3       2       0                               0D0004844
     100    4129       1       1       2              15        00000000D0004845
     100       0       3       2       0                               0D0004846
     100    4131       1       1       2              15        00000000D0004847
     100       0       3       2       0                               0D0004848
     110    4133       1       1       2               0        00000000D0004849
     110       0       3       1       0                               0D0004850
     110    4134       1       1       2               0        00000000D0004851
     110       0       3       1       0                               0D0004852
     100    4135       1       1       2              15        00000000D0004853
     100       0       3       2       0                               0D0004854
     110    4137       1       1       2               0        00000000D0004855
     110       0       3       1       0                               0D0004856
     100    4138       1       1       2              15        00000000D0004857
     100       0       3       2       0                               0D0004858
     110    4140       1       1       2               0        00000000D0004859
     110       0       3       1       0                               0D0004860
     100    4141       1       1       2              15        00000000D0004861
     100       0       3       2       0                               0D0004862
     100    4143       1       1       2              15        00000000D0004863
     100       0       3       2       0                               0D0004864
     100    4145       1       1       2              15        00000000D0004865
     100       0       3       2       0                               0D0004866
     110    4147       1       1       2               0        00000000D0004867
     110       0       3       1       0                               0D0004868
     100    4148       1       1       2              15        00000000D0004869
     100       0       3       2       0                               0D0004870
     100    4150       1       1       2              15        00000000D0004871
     100       0       7       2       0                               0D0004872
     100    4152       1       1       2              15        00000000D0004873
     100       0       7       1       0                               0D0004874
     100    4153       1       1       2              15        00000000D0004875
     100       0       7       1       0                               0D0004876
     100    4154       1       1       2              15        00000000D0004877
     100       0       7       2       0                               0D0004878
     110    4156       1       1       2               0        00000000D0004879
     110       0       7       1       0                               0D0004880
     100    4157       1       1       2              15        00000000D0004881
     100       0       7       2       0                               0D0004882
     110    4159       1       1       2               0        00000000D0004883
     110       0       7       1       0                               0D0004884
     100    4160       1       1       2              15        00000000D0004885
     100       0       7       2       0                               0D0004886
     100    4162       1       1       2              15        00000000D0004887
     100       0       7       2       0                               0D0004888
     110    4164       1       1       2               0        00000000D0004889
     110       0       7       1       0                               0D0004890
     100    4165       1       1       2              15        00000000D0004891
     100       0       7       2       0                               0D0004892
     110    4167       1       1       2               0        00000000D0004893
     110       0       7       1       0                               0D0004894
     100    4168       1       1       2              15        00000000D0004895
     100       0       7       2       0                               0D0004896
     100    4170       1       1       2              15        00000000D0004897
     100       0       7       2       0                               0D0004898
     100    4172       1       1       2              15        00000000D0004899
     100       0       7       2       0                               0D0004900
     100    4174       1       1       2              15        00000000D0004901
     100       0       7       2       0                               0D0004902
     100    4176       1       1       2              15        00000000D0004903
     100       0       7       2       0                               0D0004904
     100    4178       1       1       2              15        00000000D0004905
     100       0       7       2       0                               0D0004906
     100    4180       1       1       2              15        00000000D0004907
     100       0       7       2       0                               0D0004908
     100    4182       1       1       2              15        00000000D0004909
     100       0       7       2       0                               0D0004910
     100    4184       1       1       2              15        00000000D0004911
     100       0       7       2       0                               0D0004912
     110    4186       1       1       2               0        00000000D0004913
     110       0       7       1       0                               0D0004914
     100    4187       1       1       2              15        00000000D0004915
     100       0       7       2       0                               0D0004916
     100    4189       1       1       2              15        00000000D0004917
     100       0       7       2       0                               0D0004918
     110    4191       1       1       2               0        00000000D0004919
     110       0       7       1       0                               0D0004920
     110    4192       1       1       2               0        00000000D0004921
     110       0      -5       1       0                               0D0004922
     100    4193       1       1       2              15        00000000D0004923
     100       0       7       2       0                               0D0004924
     100    4195       1       1       2              15        00000000D0004925
     100       0       7       2       0                               0D0004926
     100    4197       1       1       2              15        00000000D0004927
     100       0       7       2       0                               0D0004928
     100    4199       1       1       2              15        00000000D0004929
     100       0       7       2       0                               0D0004930
     100    4201       1       1       2              15        00000000D0004931
     100       0       7       2       0                               0D0004932
     100    4203       1       1       2              15        00000000D0004933
     100       0       7       2       0                               0D0004934
     100    4205       1       1       2              15        00000000D0004935
[truncated: 584,254 more chars]
